# Supplementary material for: Benchmarking HLA genotyping and clarifying HLA impact on survival in tumor immunotherapy
Source: Mol Oncol. 2021 Jan 24;15(7):1764–82. doi: 10.1002/1878-0261.12895 (PMC8253103; doi:10.1002/1878-0261.12895)
Supplement: Supplementary file 9 — Table S2. The statistics of HLA alleles in TCGA benchmark dataset. [file MOL2-15-1764-s016.xlsx]

## Sheet: Table S2A
Table S2A. Statistics of HLA class I alleles in TCGA HLA benchmark data.
Allele	Num. Pts	Population frequency	Num. Alleles	Allelic frequency
A02:01	4400	0.419887	5068	0.0802623
C07:01	2662	0.254032	2891	0.045785
A01:01	2537	0.242103	2731	0.043251
C07:02	2486	0.237236	2708	0.0428868
A03:01	2436	0.232465	2621	0.041509
C04:01	2351	0.224353	2521	0.0399252
B07:02	2130	0.203264	2307	0.0365361
A24:02	1787	0.170532	1881	0.0297895
B08:01	1730	0.165092	1821	0.0288393
C06:02	1725	0.164615	1811	0.0286809
B44:02	1413	0.134841	1494	0.0236606
C05:01	1385	0.132169	1463	0.0231696
C03:04	1335	0.127398	1389	0.0219977
A11:01	1292	0.123294	1368	0.0216651
B35:01	1202	0.114706	1238	0.0196063
C12:03	1080	0.103063	1125	0.0178167
B51:01	1063	0.101441	1108	0.0175475
B15:01	992	0.0946655	1023	0.0162013
B18:01	940	0.0897032	969	0.0153461
C03:03	919	0.0876992	948	0.0150135
B44:03	905	0.0863632	935	0.0148077
B40:01	867	0.0827369	895	0.0141742
C01:02	844	0.080542	877	0.0138891
C02:02	815	0.0777746	839	0.0132873
C08:02	703	0.0670866	716	0.0113393
C16:01	699	0.0667048	722	0.0114344
A32:01	671	0.0640328	683	0.0108167
A26:01	667	0.0636511	678	0.0107375
B27:05	639	0.0609791	654	0.0103574
A68:01	633	0.0604065	648	0.0102624
B57:01	595	0.0567802	609	0.00964477
A29:02	571	0.0544899	581	0.00920134
A31:01	551	0.0525814	559	0.00885292
A23:01	538	0.0513408	562	0.00890043
B14:02	530	0.0505773	540	0.00855202
C15:02	488	0.0465693	496	0.00785519
B13:02	480	0.0458059	491	0.007776
B38:01	455	0.0434202	476	0.00753844
A25:01	427	0.0407482	435	0.00688912
A30:01	419	0.0399847	433	0.00685745
B49:01	367	0.0350224	371	0.00587555
B35:03	340	0.0324458	347	0.00549546
C07:04	337	0.0321596	345	0.00546379
C17:01	336	0.0320641	344	0.00544795
C14:02	335	0.0319687	340	0.0053846
B52:01	331	0.031587	332	0.00525791
A33:03	316	0.0301555	330	0.00522623
C12:02	313	0.0298693	315	0.00498868
B55:01	303	0.028915	304	0.00481447
A30:02	298	0.0284378	305	0.00483031
B40:02	283	0.0270064	291	0.00460859
B58:01	272	0.0259567	275	0.00435519
B53:01	268	0.025575	286	0.0045294
A68:02	267	0.0254795	272	0.00430768
B37:01	261	0.024907	263	0.00416515
B39:01	261	0.024907	265	0.00419682
B35:02	229	0.0218532	234	0.00370587
B50:01	213	0.0203264	216	0.00342081
A02:05	202	0.0192766	203	0.00321492
B45:01	201	0.0191812	206	0.00326244
A33:01	196	0.0187041	198	0.00313574
B14:01	185	0.0176544	187	0.00296153
C08:01	170	0.0162229	185	0.00292986
C03:02	164	0.0156503	166	0.00262895
B15:03	151	0.0144098	152	0.00240723
C15:05	151	0.0144098	154	0.00243891
C02:10	150	0.0143143	152	0.00240723
B41:01	141	0.0134555	141	0.00223303
B56:01	135	0.0128829	135	0.002138
A74:01	131	0.0125012	136	0.00215384
A02:06	129	0.0123103	131	0.00207466
A29:01	126	0.012024	130	0.00205882
B46:01	118	0.0112606	127	0.00201131
B42:01	118	0.0112606	126	0.00199547
B07:05	111	0.0105926	115	0.00182126
B39:06	109	0.0104018	109	0.00172624
B15:02	108	0.0103063	121	0.00191629
A66:01	104	0.00992461	104	0.00164706
B35:08	100	0.00954289	102	0.00161538
A02:02	97	0.00925661	97	0.0015362
B27:02	95	0.00906575	96	0.00152036
B15:10	93	0.00887489	94	0.00148868
A02:07	91	0.00868403	93	0.00147285
C16:02	90	0.00858861	90	0.00142534
B58:02	89	0.00849318	91	0.00144117
B41:02	86	0.00820689	86	0.00136199
B57:03	84	0.00801603	85	0.00134615
B15:17	83	0.0079206	83	0.00131448
A34:02	79	0.00753889	81	0.0012828
A36:01	74	0.00706174	74	0.00117194
A02:03	70	0.00668003	73	0.00115611
C07:06	65	0.00620288	67	0.00106108
C18:01	64	0.00610745	66	0.00104525
A03:02	64	0.00610745	64	0.00101357
C07:18	64	0.00610745	64	0.00101357
B38:02	58	0.00553488	60	0.000950224
B15:18	57	0.00543945	57	0.000902713
B13:01	55	0.00524859	56	0.000886876
B15:16	55	0.00524859	56	0.000886876
A30:04	54	0.00515316	54	0.000855202
B44:05	54	0.00515316	54	0.000855202
B48:01	53	0.00505773	56	0.000886876
A24:03	51	0.00486688	51	0.00080769
C04:03	43	0.00410344	45	0.000712668
B47:01	41	0.00391259	41	0.00064932
B40:06	40	0.00381716	40	0.000633483
B54:01	40	0.00381716	42	0.000665157
A24:07	37	0.00353087	40	0.000633483
B07:06	36	0.00343544	36	0.000570134
B35:05	33	0.00314915	34	0.00053846
A69:01	33	0.00314915	33	0.000522623
B15:25	32	0.00305373	34	0.00053846
C16:04	32	0.00305373	32	0.000506786
B55:02	31	0.0029583	32	0.000506786
B81:01	31	0.0029583	32	0.000506786
A11:02	29	0.00276744	30	0.000475112
B51:08	25	0.00238572	25	0.000395927
A23:17	24	0.00229029	24	0.00038009
B39:05	24	0.00229029	24	0.00038009
C14:03	23	0.00219487	23	0.000364253
A66:02	23	0.00219487	23	0.000364253
C08:04	23	0.00219487	23	0.000364253
B42:02	22	0.00209944	22	0.000348416
C17:03	21	0.00200401	21	0.000332578
B18:03	20	0.00190858	20	0.000316741
A34:01	20	0.00190858	21	0.000332578
C08:03	20	0.00190858	20	0.000316741
B15:12	20	0.00190858	20	0.000316741
A01:02	19	0.00181315	19	0.000300904
B39:10	17	0.00162229	17	0.00026923
B51:02	17	0.00162229	17	0.00026923
A02:11	16	0.00152686	16	0.000253393
B27:04	16	0.00152686	16	0.000253393
B51:09	15	0.00143143	15	0.000237556
B44:27	14	0.001336	14	0.000221719
B27:07	14	0.001336	14	0.000221719
B57:02	14	0.001336	14	0.000221719
B51:07	13	0.00124058	13	0.000205882
B78:01	13	0.00124058	13	0.000205882
B44:04	13	0.00124058	13	0.000205882
B39:24	12	0.00114515	12	0.000190045
B27:03	12	0.00114515	12	0.000190045
A26:08	12	0.00114515	12	0.000190045
A68:03	11	0.00104972	11	0.000174208
A02:17	10	0.00095429	10	0.000158371
B27:06	10	0.00095429	10	0.000158371
B35:12	10	0.00095429	10	0.000158371
B15:11	10	0.00095429	10	0.000158371
A80:01	9	0.000858861	9	0.000142534
A02:22	8	0.000763432	8	0.000126697
B56:04	8	0.000763432	8	0.000126697
B15:35	8	0.000763432	8	0.000126697
B67:01	8	0.000763432	8	0.000126697
B15:07	8	0.000763432	8	0.000126697
B44:09	8	0.000763432	8	0.000126697
B82:01	7	0.000668003	7	0.000110859
B59:01	7	0.000668003	7	0.000110859
A11:04	7	0.000668003	7	0.000110859
B07:04	7	0.000668003	7	0.000110859
A24:10	7	0.000668003	8	0.000126697
C04:04	7	0.000668003	7	0.000110859
C04:07	7	0.000668003	7	0.000110859
B14:03	7	0.000668003	8	0.000126697
B15:08	7	0.000668003	7	0.000110859
B15:04	7	0.000668003	7	0.000110859
A02:20	6	0.000572574	6	9.50224e-05
B40:05	6	0.000572574	6	9.50224e-05
B50:02	6	0.000572574	6	9.50224e-05
A02:04	6	0.000572574	6	9.50224e-05
B51:05	6	0.000572574	6	9.50224e-05
B73:01	6	0.000572574	6	9.50224e-05
B44:06	6	0.000572574	6	9.50224e-05
C15:04	6	0.000572574	6	9.50224e-05
C15:09	6	0.000572574	6	9.50224e-05
B15:21	5	0.000477145	5	7.91853e-05
B15:24	5	0.000477145	5	7.91853e-05
B40:03	5	0.000477145	5	7.91853e-05
C03:05	5	0.000477145	5	7.91853e-05
B35:04	5	0.000477145	5	7.91853e-05
A01:03	5	0.000477145	6	9.50224e-05
B35:43	5	0.000477145	5	7.91853e-05
A02:30	5	0.000477145	5	7.91853e-05
A74:02	5	0.000477145	5	7.91853e-05
B18:04	4	0.000381716	4	6.33483e-05
A24:23	4	0.000381716	4	6.33483e-05
A24:20	4	0.000381716	4	6.33483e-05
B15:13	4	0.000381716	4	6.33483e-05
C03:06	4	0.000381716	4	6.33483e-05
A02:14	4	0.000381716	4	6.33483e-05
B15:37	4	0.000381716	5	7.91853e-05
B48:03	4	0.000381716	4	6.33483e-05
C18:02	4	0.000381716	4	6.33483e-05
A33:05	4	0.000381716	4	6.33483e-05
B15:09	4	0.000381716	4	6.33483e-05
A26:02	4	0.000381716	4	6.33483e-05
B35:17	4	0.000381716	4	6.33483e-05
C01:03	4	0.000381716	4	6.33483e-05
B18:07	3	0.000286287	3	4.75112e-05
C07:27	3	0.000286287	3	4.75112e-05
B40:04	3	0.000286287	3	4.75112e-05
B44:10	3	0.000286287	3	4.75112e-05
B56:02	3	0.000286287	3	4.75112e-05
B38:09	3	0.000286287	3	4.75112e-05
A24:18	3	0.000286287	3	4.75112e-05
C04:06	3	0.000286287	3	4.75112e-05
B55:04	3	0.000286287	3	4.75112e-05
B15:05	3	0.000286287	3	4.75112e-05
A26:03	3	0.000286287	3	4.75112e-05
B07:22	3	0.000286287	3	4.75112e-05
B44:46	3	0.000286287	3	4.75112e-05
B15:30	3	0.000286287	3	4.75112e-05
B39:08	3	0.000286287	3	4.75112e-05
B39:09	3	0.000286287	3	4.75112e-05
A68:05	3	0.000286287	3	4.75112e-05
B57:04	3	0.000286287	3	4.75112e-05
B18:06	2	0.000190858	2	3.16741e-05
B18:05	2	0.000190858	2	3.16741e-05
B15:20	2	0.000190858	2	3.16741e-05
B51:13	2	0.000190858	2	3.16741e-05
C04:13	2	0.000190858	2	3.16741e-05
C04:14	2	0.000190858	2	3.16741e-05
C07:22	2	0.000190858	2	3.16741e-05
A11:03	2	0.000190858	2	3.16741e-05
B27:08	2	0.000190858	2	3.16741e-05
C12:04	2	0.000190858	2	3.16741e-05
C12:05	2	0.000190858	2	3.16741e-05
A24:53	2	0.000190858	2	3.16741e-05
B35:32	2	0.000190858	2	3.16741e-05
B35:30	2	0.000190858	2	3.16741e-05
B39:13	2	0.000190858	2	3.16741e-05
B27:14	2	0.000190858	2	3.16741e-05
B27:10	2	0.000190858	2	3.16741e-05
A74:11	2	0.000190858	2	3.16741e-05
B15:31	2	0.000190858	2	3.16741e-05
B15:34	2	0.000190858	2	3.16741e-05
B07:33	2	0.000190858	2	3.16741e-05
A66:03	2	0.000190858	2	3.16741e-05
B40:12	2	0.000190858	2	3.16741e-05
C06:08	2	0.000190858	2	3.16741e-05
C12:118	2	0.000190858	2	3.16741e-05
B35:14	2	0.000190858	2	3.16741e-05
B08:07	2	0.000190858	2	3.16741e-05
B08:09	2	0.000190858	2	3.16741e-05
C15:13	2	0.000190858	2	3.16741e-05
B51:06	2	0.000190858	2	3.16741e-05
A11:50	2	0.000190858	2	3.16741e-05
A31:06	2	0.000190858	2	3.16741e-05
C02:06	2	0.000190858	2	3.16741e-05
B39:31	2	0.000190858	2	3.16741e-05
C02:14	2	0.000190858	2	3.16741e-05
C05:09	2	0.000190858	2	3.16741e-05
B07:10	2	0.000190858	2	3.16741e-05
B39:02	2	0.000190858	2	3.16741e-05
C15:06	2	0.000190858	2	3.16741e-05
A74:03	2	0.000190858	2	3.16741e-05
B51:14	1	9.5429e-05	1	1.58371e-05
B15:23	1	9.5429e-05	1	1.58371e-05
B15:27	1	9.5429e-05	1	1.58371e-05
B40:48	1	9.5429e-05	1	1.58371e-05
C01:17	1	9.5429e-05	1	1.58371e-05
B40:30	1	9.5429e-05	1	1.58371e-05
C04:10	1	9.5429e-05	1	1.58371e-05
B81:02	1	9.5429e-05	1	1.58371e-05
C14:04	1	9.5429e-05	1	1.58371e-05
C14:06	1	9.5429e-05	1	1.58371e-05
A68:71	1	9.5429e-05	1	1.58371e-05
A11:124	1	9.5429e-05	1	1.58371e-05
B15:73	1	9.5429e-05	1	1.58371e-05
C07:29	1	9.5429e-05	1	1.58371e-05
C07:26	1	9.5429e-05	1	1.58371e-05
A68:104	1	9.5429e-05	1	1.58371e-05
B40:117	1	9.5429e-05	1	1.58371e-05
A02:27	1	9.5429e-05	1	1.58371e-05
A02:24	1	9.5429e-05	1	1.58371e-05
A02:21	1	9.5429e-05	1	1.58371e-05
B40:08	1	9.5429e-05	1	1.58371e-05
C03:43	1	9.5429e-05	1	1.58371e-05
C08:32	1	9.5429e-05	1	1.58371e-05
B40:71	1	9.5429e-05	1	1.58371e-05
B07:09	1	9.5429e-05	1	1.58371e-05
A02:33	1	9.5429e-05	1	1.58371e-05
A25:04	1	9.5429e-05	1	1.58371e-05
A30:10	1	9.5429e-05	1	1.58371e-05
B39:11	1	9.5429e-05	1	1.58371e-05
B39:12	1	9.5429e-05	1	1.58371e-05
A31:20	1	9.5429e-05	1	1.58371e-05
B35:41	1	9.5429e-05	1	1.58371e-05
A68:35	1	9.5429e-05	1	1.58371e-05
C06:06	1	9.5429e-05	1	1.58371e-05
C05:14	1	9.5429e-05	1	1.58371e-05
B15:220	1	9.5429e-05	1	1.58371e-05
A02:63	1	9.5429e-05	1	1.58371e-05
A02:60	1	9.5429e-05	1	1.58371e-05
B07:138	1	9.5429e-05	1	1.58371e-05
B35:235	1	9.5429e-05	1	1.58371e-05
C03:07	1	9.5429e-05	1	1.58371e-05
B56:03	1	9.5429e-05	1	1.58371e-05
C03:08	1	9.5429e-05	1	1.58371e-05
A24:17	1	9.5429e-05	1	1.58371e-05
B15:39	1	9.5429e-05	1	1.58371e-05
B07:223	1	9.5429e-05	1	1.58371e-05
A34:05	1	9.5429e-05	1	1.58371e-05
B82:02	1	9.5429e-05	1	1.58371e-05
B35:09	1	9.5429e-05	1	1.58371e-05
A32:03	1	9.5429e-05	1	1.58371e-05
B18:11	1	9.5429e-05	1	1.58371e-05
A01:06	1	9.5429e-05	1	1.58371e-05
B48:02	1	9.5429e-05	1	1.58371e-05
B13:26	1	9.5429e-05	1	1.58371e-05
B44:103	1	9.5429e-05	1	1.58371e-05
C08:22	1	9.5429e-05	1	1.58371e-05
C12:12	1	9.5429e-05	1	1.58371e-05
C12:19	1	9.5429e-05	1	1.58371e-05
B07:12	1	9.5429e-05	1	1.58371e-05
B35:55	1	9.5429e-05	1	1.58371e-05
A31:15	1	9.5429e-05	1	1.58371e-05
B41:03	1	9.5429e-05	1	1.58371e-05
B41:06	1	9.5429e-05	1	1.58371e-05
A68:25	1	9.5429e-05	1	1.58371e-05
A68:24	1	9.5429e-05	1	1.58371e-05
B27:09	1	9.5429e-05	1	1.58371e-05
C05:22	1	9.5429e-05	1	1.58371e-05
A23:05	1	9.5429e-05	1	1.58371e-05
B15:237	1	9.5429e-05	1	1.58371e-05
B35:208	1	9.5429e-05	1	1.58371e-05
A31:89	1	9.5429e-05	1	1.58371e-05
A02:08	1	9.5429e-05	1	1.58371e-05
C03:19	1	9.5429e-05	1	1.58371e-05
C02:21	1	9.5429e-05	1	1.58371e-05
A03:89	1	9.5429e-05	1	1.58371e-05
A24:05	1	9.5429e-05	1	1.58371e-05
B15:06	1	9.5429e-05	1	1.58371e-05
C04:121	1	9.5429e-05	1	1.58371e-05
B51:40	1	9.5429e-05	1	1.58371e-05
C04:37	1	9.5429e-05	1	1.58371e-05
A29:03	1	9.5429e-05	1	1.58371e-05
B35:15	1	9.5429e-05	1	1.58371e-05
B35:16	1	9.5429e-05	1	1.58371e-05
A36:03	1	9.5429e-05	1	1.58371e-05
B40:18	1	9.5429e-05	1	1.58371e-05
B39:03	1	9.5429e-05	1	1.58371e-05
C07:05	1	9.5429e-05	1	1.58371e-05
B56:05	1	9.5429e-05	1	1.58371e-05
B40:23	1	9.5429e-05	1	1.58371e-05
B40:27	1	9.5429e-05	1	1.58371e-05
B51:04	1	9.5429e-05	1	1.58371e-05
B18:10	1	9.5429e-05	1	1.58371e-05
C07:93	1	9.5429e-05	1	1.58371e-05
B78:02	1	9.5429e-05	1	1.58371e-05
B15:58	1	9.5429e-05	1	1.58371e-05
B35:11	1	9.5429e-05	1	1.58371e-05
B07:26	1	9.5429e-05	1	1.58371e-05
C01:04	1	9.5429e-05	1	1.58371e-05
A31:02	1	9.5429e-05	1	1.58371e-05
B35:63	1	9.5429e-05	1	1.58371e-05
B27:127	1	9.5429e-05	1	1.58371e-05
C07:46	1	9.5429e-05	1	1.58371e-05
C07:41	1	9.5429e-05	1	1.58371e-05
A23:15	1	9.5429e-05	1	1.58371e-05
B07:113	1	9.5429e-05	1	1.58371e-05
B40:31	1	9.5429e-05	1	1.58371e-05
A02:154	1	9.5429e-05	1	1.58371e-05
B15:33	1	9.5429e-05	1	1.58371e-05
A01:25	1	9.5429e-05	1	1.58371e-05
C03:119	1	9.5429e-05	1	1.58371e-05
A02:10	1	9.5429e-05	1	1.58371e-05
B15:68	1	9.5429e-05	1	1.58371e-05
B15:62	1	9.5429e-05	1	1.58371e-05
B38:27	1	9.5429e-05	1	1.58371e-05
A24:33	1	9.5429e-05	1	1.58371e-05
A02:31	1	9.5429e-05	1	1.58371e-05
A02:35	1	9.5429e-05	1	1.58371e-05
A02:38	1	9.5429e-05	1	1.58371e-05
B15:15	1	9.5429e-05	1	1.58371e-05
B44:08	1	9.5429e-05	1	1.58371e-05
A24:25	1	9.5429e-05	1	1.58371e-05
A02:474	1	9.5429e-05	1	1.58371e-05
A11:12	1	9.5429e-05	1	1.58371e-05
C12:73	1	9.5429e-05	1	1.58371e-05
A29:10	1	9.5429e-05	1	1.58371e-05
B07:14	1	9.5429e-05	1	1.58371e-05
C07:40	1	9.5429e-05	1	1.58371e-05
B35:21	1	9.5429e-05	1	1.58371e-05
B35:22	1	9.5429e-05	1	1.58371e-05
B27:70	1	9.5429e-05	1	1.58371e-05
B08:18	1	9.5429e-05	1	1.58371e-05
C15:03	1	9.5429e-05	1	1.58371e-05
A68:06	1	9.5429e-05	1	1.58371e-05
A68:08	1	9.5429e-05	1	1.58371e-05
C07:17	1	9.5429e-05	1	1.58371e-05
C05:05	1	9.5429e-05	1	1.58371e-05
C07:10	1	9.5429e-05	1	1.58371e-05
A74:05	1	9.5429e-05	1	1.58371e-05
B39:91	1	9.5429e-05	1	1.58371e-05
A74:09	1	9.5429e-05	1	1.58371e-05
A02:73	1	9.5429e-05	1	1.58371e-05

## Sheet: Table S2B
Table S2B. Statistics of HLA class II alleles in TCGA HLA benchmark data.
Allele	Num. Pts	Population frequency	Num. Alleles	Allelic frequency
DPB1:04:01	6049	0.579406	7697	0.0900423
DQB1:03:01	3721	0.356418	4165	0.0487237
DQA1:01:02	3617	0.346456	4469	0.05228
DQB1:02:01	2989	0.286303	3284	0.0384174
DPB1:02:01	2689	0.257567	2922	0.0341826
DRB1:07:01	2395	0.229406	2570	0.0300648
DQA1:05:05	2386	0.228544	2614	0.0305795
DQA1:02:01	2363	0.226341	2540	0.0297139
DQB1:05:01	2335	0.223659	2523	0.029515
DQB1:06:02	2294	0.219732	2779	0.0325098
DQA1:03:01	2193	0.210057	2332	0.0272806
DQA1:01:01	2154	0.206322	2491	0.0291406
DRB1:15:01	2101	0.201245	2274	0.0266021
DQA1:05:01	2037	0.195115	2199	0.0257247
DPB1:04:02	2014	0.192912	2180	0.0255024
DRB1:03:01	1997	0.191284	2124	0.0248473
DQB1:03:02	1794	0.171839	1904	0.0222737
DQB1:02:02	1619	0.155077	1726	0.0201914
DRB1:01:01	1466	0.140421	1527	0.0178634
DQA1:01:03	1431	0.137069	1596	0.0186706
DPB1:03:01	1356	0.129885	1425	0.0166702
DRB1:04:01	1333	0.127682	1392	0.0162841
DPB1:01:01	1300	0.124521	1405	0.0164362
DRB1:11:01	1243	0.119061	1291	0.0151026
DRB1:13:01	1163	0.111398	1211	0.0141667
DQB1:06:03	1153	0.110441	1264	0.0147867
DQA1:03:03	1131	0.108333	1153	0.0134882
DQB1:03:03	969	0.0928161	1004	0.0117452
DRB1:13:02	847	0.0811303	874	0.0102244
DPB1:05:01	730	0.0699234	844	0.00987342
DQA1:04:01	715	0.0684866	736	0.00861
DQB1:04:02	708	0.0678161	736	0.00861
DRB1:11:04	635	0.0608238	656	0.00767413
DRB1:04:04	625	0.0598659	635	0.00742846
DQB1:05:02	605	0.0579502	637	0.00745186
DQB1:05:03	602	0.0576628	631	0.00738167
DQB1:06:04	597	0.0571839	623	0.00728808
DQA1:01:04	585	0.0560345	604	0.00706582
DPB1:13:01	495	0.0474138	510	0.00596617
DRB1:14:54	489	0.0468391	493	0.0057673
DRB1:08:01	414	0.0396552	422	0.00493671
DPB1:104:01	399	0.0382184	410	0.00479633
DRB1:12:01	393	0.0376437	398	0.00465595
DRB1:09:01	387	0.037069	401	0.00469105
DRB1:01:02	355	0.0340038	362	0.00423481
DPB1:11:01	352	0.0337165	355	0.00415292
DRB1:16:01	350	0.0335249	360	0.00421141
DPB1:17:01	348	0.0333333	358	0.00418802
DQB1:06:01	320	0.0306513	333	0.00389556
DPB1:14:01	317	0.030364	325	0.00380197
DQA1:01:05	309	0.0295977	316	0.00369668
DRB1:15:02	303	0.029023	319	0.00373178
DPB1:10:01	292	0.0279693	298	0.00348611
DPB1:06:01	275	0.026341	280	0.00327554
DRB1:13:03	274	0.0262452	278	0.00325215
DRB1:10:01	271	0.0259579	274	0.00320535
DQA1:06:01	260	0.0249042	298	0.00348611
DPB1:105:01	260	0.0249042	278	0.00325215
DQA1:03:02	243	0.0232759	246	0.0028778
DQB1:06:09	239	0.0228927	260	0.00304158
DRB1:15:03	233	0.022318	248	0.0029012
DRB1:04:03	233	0.022318	235	0.00274912
DRB1:04:07	221	0.0211686	227	0.00265553
DRB1:04:02	214	0.0204981	218	0.00255024
DRB1:12:02	210	0.0201149	249	0.00291289
DRB1:04:05	204	0.0195402	206	0.00240986
DRB1:01:03	171	0.0163793	171	0.00200042
DPB1:02:02	151	0.0144636	154	0.00180155
DRB1:03:02	148	0.0141762	152	0.00177815
DRB1:08:04	145	0.0138889	148	0.00173136
DPB1:15:01	143	0.0136973	146	0.00170796
DRB1:11:03	139	0.0133142	142	0.00166117
DPB1:09:01	137	0.0131226	137	0.00160268
DQB1:03:19	123	0.0117816	131	0.00153249
DRB1:11:02	121	0.01159	125	0.0014623
DRB1:08:03	121	0.01159	123	0.0014389
DRB1:16:02	114	0.0109195	115	0.00134531
DRB1:14:01	113	0.0108238	116	0.00135701
DPB1:18:01	112	0.010728	115	0.00134531
DPB1:19:01	96	0.0091954	100	0.00116984
DPB1:23:01	89	0.0085249	91	0.00106455
DRB1:04:08	88	0.00842912	88	0.00102946
DPB1:16:01	85	0.00814176	88	0.00102946
DQA1:05:03	74	0.00708812	74	0.000865679
DRB1:08:02	67	0.00641762	74	0.000865679
DPB1:20:01	65	0.00622605	66	0.000772092
DQB1:04:01	65	0.00622605	67	0.000783791
DRB1:13:05	62	0.0059387	63	0.000736997
DQB1:03:04	54	0.00517241	54	0.000631712
DPB1:131:01	52	0.00498084	53	0.000620014
DQA1:05:09	51	0.00488506	51	0.000596617
DRB1:14:04	45	0.00431035	46	0.000538125
DQB1:03:05	40	0.00383142	41	0.000479633
DRB1:04:06	39	0.00373563	41	0.000479633
DPB1:135:01	35	0.00335249	37	0.00043284
DPB1:21:01	30	0.00287356	31	0.000362649
DPB1:85:01	29	0.00277778	29	0.000339253
DPB1:107:01	27	0.00258621	27	0.000315856
DRB1:13:04	26	0.00249042	27	0.000315856
DPB1:26:01	23	0.00220307	23	0.000269062
DRB1:14:02	23	0.00220307	23	0.000269062
DQA1:01:10	21	0.00201149	22	0.000257364
DRB1:14:05	19	0.00181992	21	0.000245666
DQB1:05:04	18	0.00172414	18	0.000210571
DRB1:14:06	18	0.00172414	18	0.000210571
DRB1:04:11	17	0.00162835	17	0.000198872
DPB1:124:01	17	0.00162835	17	0.000198872
DPB1:133:01	16	0.00153257	16	0.000187174
DRB1:08:06	16	0.00153257	16	0.000187174
DPB1:40:01	14	0.001341	14	0.000163777
DPB1:39:01	14	0.001341	15	0.000175476
DPB1:138:01	12	0.00114942	12	0.00014038
DRB1:04:10	12	0.00114942	12	0.00014038
DRB1:13:12	11	0.00105364	11	0.000128682
DPB1:34:01	11	0.00105364	11	0.000128682
DQA1:05:08	9	0.000862069	9	0.000105285
DPB1:30:01	9	0.000862069	9	0.000105285
DRB1:08:11	8	0.000766284	8	9.3587e-05
DQA1:01:07	7	0.000670498	8	9.3587e-05
DPB1:126:01	7	0.000670498	7	8.18886e-05
DRB1:14:07	7	0.000670498	7	8.18886e-05
DQB1:06:08	6	0.000574713	6	7.01902e-05
DRB1:13:10	6	0.000574713	6	7.01902e-05
DRB1:11:11	6	0.000574713	6	7.01902e-05
DQA1:05:11	6	0.000574713	6	7.01902e-05
DPB1:463:01	5	0.000478927	5	5.84918e-05
DRB1:15:06	5	0.000478927	5	5.84918e-05
DQB1:02:03	5	0.000478927	6	7.01902e-05
DPB1:29:01	5	0.000478927	5	5.84918e-05
DRB1:08:07	4	0.000383142	4	4.67935e-05
DRB1:11:06	4	0.000383142	4	4.67935e-05
DPB1:152:01	4	0.000383142	4	4.67935e-05
DRB1:14:03	4	0.000383142	4	4.67935e-05
DQB1:06:11	4	0.000383142	4	4.67935e-05
DPB1:45:01	4	0.000383142	4	4.67935e-05
DPB1:169:01	3	0.000287356	3	3.50951e-05
DPB1:36:01	3	0.000287356	3	3.50951e-05
DQA1:05:06	3	0.000287356	3	3.50951e-05
DRB1:11:12	3	0.000287356	3	3.50951e-05
DRB1:11:10	3	0.000287356	3	3.50951e-05
DPB1:296:01	3	0.000287356	3	3.50951e-05
DPB1:31:01	3	0.000287356	3	3.50951e-05
DRB1:08:10	3	0.000287356	3	3.50951e-05
DRB1:14:08	3	0.000287356	4	4.67935e-05
DRB1:11:43	3	0.000287356	3	3.50951e-05
DPB1:350:01	3	0.000287356	3	3.50951e-05
DPB1:35:01	3	0.000287356	3	3.50951e-05
DPB1:106:01	3	0.000287356	3	3.50951e-05
DPB1:416:01	3	0.000287356	3	3.50951e-05
DQB1:03:22	2	0.000191571	2	2.33967e-05
DPB1:51:01	2	0.000191571	2	2.33967e-05
DQB1:06:16	2	0.000191571	2	2.33967e-05
DRB1:04:09	2	0.000191571	2	2.33967e-05
DPB1:88:01	2	0.000191571	2	2.33967e-05
DRB1:13:11	2	0.000191571	2	2.33967e-05
DRB1:13:16	2	0.000191571	2	2.33967e-05
DPB1:584:01	2	0.000191571	2	2.33967e-05
DQA1:01:08	2	0.000191571	2	2.33967e-05
DPB1:55:01	2	0.000191571	2	2.33967e-05
DRB1:14:16	2	0.000191571	2	2.33967e-05
DRB1:11:15	2	0.000191571	2	2.33967e-05
DPB1:414:01	2	0.000191571	2	2.33967e-05
DQA1:05:07	2	0.000191571	2	2.33967e-05
DQB1:06:39	2	0.000191571	2	2.33967e-05
DPB1:81:01	2	0.000191571	2	2.33967e-05
DRB1:15:04	2	0.000191571	2	2.33967e-05
DRB1:15:07	2	0.000191571	2	2.33967e-05
DRB1:12:03	2	0.000191571	2	2.33967e-05
DPB1:59:01	2	0.000191571	2	2.33967e-05
DPB1:461:01	2	0.000191571	2	2.33967e-05
DRB1:12:16	2	0.000191571	2	2.33967e-05
DRB1:08:09	2	0.000191571	2	2.33967e-05
DPB1:369:01	2	0.000191571	2	2.33967e-05
DPB1:41:01	2	0.000191571	3	3.50951e-05
DPB1:413:01	2	0.000191571	2	2.33967e-05
DPB1:230:01	1	9.57854e-05	1	1.16984e-05
DQB1:06:07	1	9.57854e-05	1	1.16984e-05
DPB1:62:01	1	9.57854e-05	1	1.16984e-05
DQB1:03:215	1	9.57854e-05	1	1.16984e-05
DQB1:02:17	1	9.57854e-05	1	1.16984e-05
DQB1:02:10	1	9.57854e-05	1	1.16984e-05
DRB1:13:27	1	9.57854e-05	1	1.16984e-05
DPB1:420:01	1	9.57854e-05	1	1.16984e-05
DPB1:535:01	1	9.57854e-05	1	1.16984e-05
DPB1:354:01	1	9.57854e-05	1	1.16984e-05
DRB1:11:66	1	9.57854e-05	1	1.16984e-05
DPB1:79:01	1	9.57854e-05	1	1.16984e-05
DQB1:03:211	1	9.57854e-05	1	1.16984e-05
DRB1:11:16	1	9.57854e-05	1	1.16984e-05
DRB1:04:50	1	9.57854e-05	1	1.16984e-05
DPB1:187:01	1	9.57854e-05	1	1.16984e-05
DRB1:03:16	1	9.57854e-05	1	1.16984e-05
DPB1:27:01	1	9.57854e-05	1	1.16984e-05
DRB1:03:13	1	9.57854e-05	1	1.16984e-05
DPB1:136:01	1	9.57854e-05	1	1.16984e-05
DRB1:01:07	1	9.57854e-05	1	1.16984e-05
DRB1:11:13	1	9.57854e-05	1	1.16984e-05
DPB1:351:01	1	9.57854e-05	1	1.16984e-05
DRB1:13:104	1	9.57854e-05	1	1.16984e-05
DRB1:12:08	1	9.57854e-05	1	1.16984e-05
DPB1:91:01	1	9.57854e-05	1	1.16984e-05
DRB1:11:129	1	9.57854e-05	1	1.16984e-05
DQB1:03:121	1	9.57854e-05	1	1.16984e-05
DPB1:201:01	1	9.57854e-05	1	1.16984e-05
DRB1:13:13	1	9.57854e-05	1	1.16984e-05
DRB1:13:14	1	9.57854e-05	1	1.16984e-05
DQB1:05:27	1	9.57854e-05	1	1.16984e-05
DQB1:03:21	1	9.57854e-05	1	1.16984e-05
DQA1:04:02	1	9.57854e-05	1	1.16984e-05
DQA1:01:06	1	9.57854e-05	1	1.16984e-05
DPB1:66:01	1	9.57854e-05	1	1.16984e-05
DPB1:285:01	1	9.57854e-05	1	1.16984e-05
DPB1:147:01	1	9.57854e-05	1	1.16984e-05
DQB1:02:46	1	9.57854e-05	1	1.16984e-05
DPB1:617:01	1	9.57854e-05	1	1.16984e-05
DPB1:356:01	1	9.57854e-05	1	1.16984e-05
DPB1:246:01	1	9.57854e-05	1	1.16984e-05
DPB1:117:01	1	9.57854e-05	2	2.33967e-05
DRB1:11:36	1	9.57854e-05	1	1.16984e-05
DQB1:05:11	1	9.57854e-05	1	1.16984e-05
DRB1:12:22	1	9.57854e-05	1	1.16984e-05
DQB1:02:49	1	9.57854e-05	1	1.16984e-05
DRB1:03:04	1	9.57854e-05	1	1.16984e-05
DPB1:49:01	1	9.57854e-05	1	1.16984e-05
DPB1:71:01	1	9.57854e-05	1	1.16984e-05
DPB1:462:01	1	9.57854e-05	1	1.16984e-05
DRB1:11:28	1	9.57854e-05	1	1.16984e-05
DQB1:03:69	1	9.57854e-05	1	1.16984e-05
DRB1:11:27	1	9.57854e-05	1	1.16984e-05
DPB1:173:01	1	9.57854e-05	1	1.16984e-05
DPB1:182:01	1	9.57854e-05	1	1.16984e-05
DQB1:04:21	1	9.57854e-05	1	1.16984e-05
DRB1:04:14	1	9.57854e-05	1	1.16984e-05
DPB1:490:01	1	9.57854e-05	1	1.16984e-05
DQB1:06:33	1	9.57854e-05	1	1.16984e-05
DQB1:02:16	1	9.57854e-05	1	1.16984e-05
DPB1:109:01	1	9.57854e-05	1	1.16984e-05
DQB1:02:47	1	9.57854e-05	1	1.16984e-05
DPB1:651:01	1	9.57854e-05	1	1.16984e-05
DPB1:110:01	1	9.57854e-05	1	1.16984e-05
DPB1:80:01	1	9.57854e-05	1	1.16984e-05
DQB1:03:16	1	9.57854e-05	1	1.16984e-05
DPB1:48:01	1	9.57854e-05	1	1.16984e-05
DQB1:06:10	1	9.57854e-05	1	1.16984e-05
DPB1:699:01	1	9.57854e-05	1	1.16984e-05
DPB1:249:01	1	9.57854e-05	1	1.16984e-05
DPB1:46:01	1	9.57854e-05	1	1.16984e-05
DQA1:01:12	1	9.57854e-05	1	1.16984e-05
DQB1:06:14	1	9.57854e-05	1	1.16984e-05
DPB1:22:01	1	9.57854e-05	1	1.16984e-05
DQB1:03:09	1	9.57854e-05	1	1.16984e-05
DPB1:65:01	1	9.57854e-05	1	1.16984e-05
DRB1:14:11	1	9.57854e-05	1	1.16984e-05
DQB1:04:03	1	9.57854e-05	1	1.16984e-05
DRB1:14:17	1	9.57854e-05	1	1.16984e-05
DRB1:13:40	1	9.57854e-05	1	1.16984e-05
DPB1:262:01	1	9.57854e-05	1	1.16984e-05
DRB1:11:09	1	9.57854e-05	1	1.16984e-05
DQA1:01:09	1	9.57854e-05	1	1.16984e-05
DRB1:11:19	1	9.57854e-05	1	1.16984e-05

## Sheet: Table S2C
Table S2C. Statistics of HLA supertypes in TCGA HLA benchmark data.
Supertype	Num. Pts	Population frequency
B07	5539	0.528581
A03	5270	0.502911
A02	5171	0.493463
B44	4857	0.463498
A01	4369	0.416929
B27	2610	0.24907
A24	2331	0.222445
B08	1731	0.165188
B62	1604	0.153068
B58	1166	0.11127
A01 A24	696	0.0664186
A01 A03	420	0.0400802
