# Supplementary material for: Benchmarking HLA genotyping and clarifying HLA impact on survival in tumor immunotherapy
Source: Mol Oncol. 2021 Jan 24;15(7):1764–82. doi: 10.1002/1878-0261.12895 (PMC8253103; doi:10.1002/1878-0261.12895)
Supplement: Supplementary file 10 — Table S3. Error rate of HLA Class I/II alleles. [file MOL2-15-1764-s010.xlsx]

## Sheet: Table 3A
Table 3A. Error rate of HLA Class I alleles in eight tools.
HLA Class I Allele (Allelic Frequency)	POLYSOLVER	OptiType	xHLA	hla-genotyper	HLA-HD	Kourami	SOAP-HLA	HLA-VBSeq
A01:01(2731)	0.00512633	0.0516294	0.0439399	0.00732332	0.0893446	0.0966679	0.123764	0.101794
A02:01(5068)	0.0295975	0.146606	0.0323599	0.00848461	0.130229	0.0858327	0.152328	0.0479479
A03:01(2621)	0.0110645	0.0225105	0.0721099	0.00648607	0.1591	0.0797406	0.084319	0.110263
A11:01(1368)	0.0182749	0.0175439	0.116228	0.0226608	0.149123	0.244883	0.201023	0.837719
A24:02(1881)	0.0132908	0.0430622	0.120149	0.00797448	0.106858	0.0627326	0.180755	0.092504
A25:01(435)	0.852874	0.0137931	0.0275862	0.0436782	0.0804598	0.0321839	0.193103	0.754023
A26:01(678)	0.0132743	0.0235988	0.0501475	0.00442478	0.112094	0.0707965	0.126844	0.69764
A29:02(581)	0.0154905	0.0327022	0.0722892	0.0344234	0.0447504	0.0722892	0.11704	0.576592
A32:01(683)	0.00585652	0.0204978	0.0395315	0.00732064	0.137628	0.0497804	0.143485	0.614934
A68:01(648)	0.0185185	0.0308642	0.037037	0.0138889	0.0617284	0.0864198	0.20216	0.669753
B07:02(2307)	0.00433463	0.0190724	0.0160381	0.00346771	0.0442133	0.035544	0.110967	0.183355
B08:01(1821)	0.029654	0.00549149	0.0175728	0.00713893	0.0428336	0.0323998	0.121911	0.176277
B18:01(969)	0.0103199	0.0103199	0.0144479	0.00722394	0.0866873	0.0330237	0.29515	0.361197
B27:05(654)	0.311927	0.0030581	0.029052	0.0259939	0.0703364	0.114679	0.197248	0.0795107
B35:01(1238)	0.0234249	0.0500808	0.0387722	0.0605816	0.107431	0.110662	0.786753	0.336834
B38:01(476)	0.0273109	0.0189076	0.0210084	0.0504202	0.0357143	0.0294118	0.329832	0.661765
B40:01(895)	0.0156425	0.0212291	0.0234637	0.0424581	0.0905028	0.0938547	0.107263	0.671508
B44:02(1494)	0.0468541	0.0394913	0.0515395	0.0227577	0.143909	0.186078	0.371486	0.230254
B44:03(935)	0.0106952	0.0245989	0.031016	0.114439	0.086631	0.136898	0.330481	0.187166
B49:01(371)	0.0161725	0.00539084	0.0242588	0.204852	0.0727763	0.110512	0.54717	0.614555
B51:01(1108)	0.0189531	0.0297834	0.0279783	0.0216606	0.127256	0.0848375	0.344765	0.189531
B52:01(332)	0.0180723	0	0.0120482	0.0572289	0.0421687	0.135542	0.186747	0.879518
B53:01(286)	0.0174825	0.0664336	0.0594406	0.164336	0.0454545	0.0664336	0.493007	0.751748
B55:01(304)	0.0131579	0.00986842	0.0296053	0.200658	0.105263	0.101974	0.292763	0.825658
B57:01(609)	0.00492611	0.00656814	0.0377668	0.116585	0.0706076	0.128079	0.149425	0.561576
B58:01(275)	0.0145455	0.0836364	0.0581818	0.134545	0.08	0.105455	0.738182	0.127273
C02:02(839)	0.0190703	0.011919	0.0250298	0.00357569	0.0727056	0.0441001	0.239571	0.0488677
C03:03(948)	0.0147679	0.0421941	0.0411392	0.686709	0.155063	0.0791139	0.244726	0.0770042
C03:04(1389)	0.0187185	0.062635	0.0525558	0.115911	0.144708	0.0777538	0.199424	0.508279
C04:01(2521)	0.01309	0.0412535	0.0277668	0.00238001	0.0745736	0.0384768	0.162237	0.093217
C05:01(1463)	0.0102529	0.0232399	0.0321258	0.0075188	0.0594668	0.0396446	0.155844	0.231032
C06:02(1811)	0.00993926	0.0452789	0.260077	0.0441745	0.088349	0.0436223	0.0596356	0.395362
C07:01(2891)	0.0415081	0.0200623	0.0543065	0.00864753	0.2321	0.0328606	0.0657212	0.0868212
C07:02(2708)	0.0114476	0.0409897	0.0491137	0.0317578	0.114106	0.0480059	0.0598227	0.192762
C08:02(716)	0.0502793	0.104749	0.0432961	0.118715	0.051676	0.0349162	0.163408	0.863128
C12:02(315)	0.0222222	0.0190476	0.0539683	0.314286	0.0730159	0.0285714	0.0666667	0.857143
C12:03(1125)	0.0284444	0.0142222	0.072	0.0933333	0.0862222	0.0417778	0.0613333	0.889778
C15:02(496)	0.00403226	0.0120968	0.0544355	0.016129	0.0866935	0.0665323	0.118952	0.516129
C16:01(722)	0.0166205	0.0166205	0.0207756	0.0429363	0.0734072	0.0415512	0.0761773	0.351801

## Sheet: Table 3B
Table 3B. Error rate of HLA Class II alleles in six tools.
HLA Class II Allele (Allelic Frequency)	HLA-HD	SOAP-HLA	xHLA	hla-genotyper	Kourami	HLA-VBSeq
DPB1:01:01(1405)	0.0562278	0.0234875	0.0227758	NA	NA	0.871886
DPB1:02:01(2922)	0.0465435	0.0277207	0.0167693	NA	NA	0.364819
DPB1:03:01(1425)	0.0687719	0.0435088	0.0463158	NA	NA	0.765614
DPB1:04:01(7697)	0.0485904	0.024555	0.024555	NA	NA	0.419384
DPB1:04:02(2180)	0.0481651	0.062844	0.0105505	NA	NA	0.595413
DPB1:05:01(844)	0.0379147	0.0462085	0.0308057	NA	NA	0.819905
DPB1:06:01(280)	0.0535714	0.0464286	0.0357143	NA	NA	0.896429
DPB1:104:01(410)	0.0780488	0.0365854	0.112195	NA	NA	0.882927
DPB1:105:01(278)	0.0503597	0.0179856	0.327338	NA	NA	0.820144
DPB1:10:01(298)	0.0436242	0.0302013	0.0268456	NA	NA	0.892617
DPB1:11:01(355)	0.0338028	0.0338028	0.0169014	NA	NA	0.892958
DPB1:13:01(510)	0.0745098	0.045098	0.0862745	NA	NA	0.890196
DPB1:17:01(358)	0.075419	0.075419	0.0335196	NA	NA	0.804469
DQA1:01:01(2491)	0.0602168	0.0325171	NA	0.00883179	0.000401445	0.324368
DQA1:01:02(4469)	0.0458716	0.0349071	NA	0.0391586	0.0387111	0.258895
DQA1:01:03(1596)	0.0451128	0.0238095	NA	0.070802	0.0344612	0.458647
DQA1:01:04(604)	0.0149007	0.0149007	NA	0.0960265	0.870861	0.556291
DQA1:01:05(316)	0.00316456	0.00632911	NA	0.398734	0.661392	0.177215
DQA1:02:01(2540)	0.00314961	0.0535433	NA	0.0208661	0.0901575	0.662205
DQA1:03:01(2332)	0.0347341	0.213551	NA	0.125214	0.0415952	0.0368782
DQA1:03:03(1153)	0.0156114	0.0277537	NA	0.0598439	0.761492	0.452732
DQA1:04:01(736)	0.0611413	0.0611413	NA	0.0013587	0.0964674	0.366848
DQA1:05:01(2199)	0.163711	0.0686676	NA	0.00591178	0.345157	0.690769
DQA1:05:05(2614)	0.0952563	0.0271614	NA	0.0122418	0.890207	0.617827
DQB1:02:01(3284)	0.0834348	0.268575	0.0755177	0.00152253	0.0712546	0.0788672
DQB1:02:02(1726)	0.00405562	0.03708	0.00405562	0.418888	0.34241	0.25898
DQB1:03:01(4165)	0.187995	0.129652	0.0237695	0.000720288	0.0552221	0.503962
DQB1:03:02(1904)	0.110294	0.107668	0.00945378	0.0052521	0.0561975	0.511555
DQB1:03:03(1004)	0.232072	0.0826693	0.0109562	0.00996016	0.0667331	0.749004
DQB1:04:02(736)	0.10462	0.103261	0.00407609	0.0108696	0.0258152	0.552989
DQB1:05:01(2523)	0.0103052	0.00237812	0.00396354	0.00713436	0.0138724	0.612763
DQB1:05:02(637)	0.010989	0.00156986	0.00470958	0.0266876	0.00784929	0.67033
DQB1:05:03(631)	0.00316957	0.00316957	0.00475436	0.00633914	0.00950872	0.527734
DQB1:06:01(333)	0.00600601	0.00600601	0.00600601	0.00600601	0.048048	0.624625
DQB1:06:02(2779)	0.0374235	0.00323858	0.0201511	0.0190716	0.0406621	0.435049
DQB1:06:03(1264)	0.0213608	0.000791139	0.0134494	0.00870253	0.0514241	0.689873
DQB1:06:04(623)	0.0128411	0.0417335	0.00321027	0.0433387	0.0192616	0.621188
DRB1:01:01(1527)	0.0104781	0.0347086	0.00196464	0.0124427	0.00458415	0.551408
DRB1:03:01(2124)	0.0117702	0.138889	0.00612053	0.00800377	0.019774	0.729755
DRB1:04:01(1392)	0.00359195	0.0675287	0.00143678	0.00718391	0.00718391	0.22342
DRB1:04:02(218)	0.00917431	0.0366972	0	0.0183486	0	0.954128
DRB1:04:04(635)	0.0141732	0.023622	0.00787402	0.0440945	0.00314961	0.971654
DRB1:04:07(227)	0.00440529	0.140969	0.00881057	0.118943	0.00881057	0.903084
DRB1:07:01(2570)	0.007393	0.161479	0.00428016	0.0490272	0.0210117	0.900778
DRB1:08:01(422)	0.196682	0.549763	0	0.0734597	0.00236967	0.85782
DRB1:09:01(401)	0	0.0374065	0.00249377	0.930175	0.00249377	0.885287
DRB1:10:01(274)	0.00364964	0.233577	0.00364964	0.813869	0	0.368613
DRB1:11:01(1291)	0.00464756	0.620449	0.0108443	0.041828	0.00542215	0.294345
DRB1:11:04(656)	0.00609756	0.294207	0.0137195	0.25	0.00762195	0.806402
DRB1:12:01(398)	0.0175879	0.218593	0.0201005	0.138191	0.0778894	0.690955
DRB1:13:01(1211)	0.0156895	0.176713	0.014038	0.00660611	0.00990917	0.819983
DRB1:13:02(874)	0.00457666	0.303204	0.00457666	0.160183	0.0114416	0.884439
DRB1:13:03(278)	0	0.985612	0.00719424	0.0215827	0.00719424	0.597122
DRB1:14:54(493)	0	0.0141988	0.0040568	0.914807	0.862069	0.813387
DRB1:15:01(2274)	0.0501319	0.0109938	0.00659631	0.00175901	0.0325418	0.609059
DRB1:15:02(319)	0.00626959	0.0407524	0.0282132	0.031348	0.0376176	0.84953
DRB1:16:01(360)	0.658333	0.111111	0.00833333	0.208333	0.00277778	0.666667
