# Supplementary material for: Benchmarking HLA genotyping and clarifying HLA impact on survival in tumor immunotherapy
Source: Mol Oncol. 2021 Jan 24;15(7):1764–82. doi: 10.1002/1878-0261.12895 (PMC8253103; doi:10.1002/1878-0261.12895)
Supplement: Supplementary file 13 — Table S6. The HR in all of the TCGA cancer conditions generated by univariate CoxPH regression. [file MOL2-15-1764-s007.xlsx]

## Sheet: Table S6
Table S6. The HR in all of the TCGA cancer conditions generated by univariate CoxPH regression.
Supertype	condition	Supertype.absent.Pts	Supertype.present.Pts	Supertype.absent.Pts.death	Supertype.present.Pts.death	HR	CI_Low	CI_High	pvalue
A01 A03	advanced BLCA	261	15	137	7	0.718587	0.335977	1.53691	0.394231
A01 A03	advanced BRCA	254	19	59	6	1.5148	0.651078	3.52434	0.335087
A01 A03	advanced COAD	180	7	58	4	1.74791	0.633167	4.82526	0.281104
A01 A03	advanced HNSC	380	33	171	16	0.910611	0.53576	1.54773	0.729342
A01 A03	advanced KIRP	62	5	22	3	1.80732	0.538161	6.06958	0.338299
A01 A03	advanced LIHC	76	14	42	5	0.911343	0.357056	2.3261	0.846032
A01 A03	advanced LUAD	99	7	54	7	1.66877	0.756187	3.68268	0.204806
A01 A03	advanced LUSC	83	7	45	5	1.61882	0.635736	4.1221	0.312448
A01 A03	advanced MESO	53	3	44	3	1.37289	0.418334	4.50553	0.6012
A01 A03	advanced OV	378	22	234	12	0.778886	0.434903	1.39494	0.400645
A01 A03	advanced SKCM	175	17	83	9	1.15834	0.580122	2.31286	0.676967
A01 A03	advanced STAD	211	13	104	6	1.19471	0.522736	2.73051	0.673141
A01 A03	advanced UCEC	143	9	44	6	3.36093	1.41478	7.98415	0.00603383
A01 A03	early BRCA	706	54	71	5	0.850554	0.342753	2.11068	0.727044
A01 A03	early CESC	213	19	44	3	1.01229	0.312875	3.27522	0.983731
A01 A03	early ESCA	91	10	29	3	2.15609	0.618678	7.51396	0.227762
A01 A03	early LUAD	368	26	114	6	1.08947	0.478902	2.47848	0.838089
A01 A03	early LUSC	376	23	154	8	0.636035	0.297824	1.35832	0.242452
A01 A03	early PAAD	158	14	86	8	0.908734	0.439139	1.88049	0.796462
A01 A03	early SKCM	224	9	104	4	0.99402	0.364852	2.70816	0.990642
A01 A03	early UCEC	366	23	38	3	1.79471	0.548612	5.87117	0.333469
A01 A24	advanced BLCA	268	8	140	4	0.733231	0.271147	1.98279	0.540972
A01 A24	advanced BRCA	260	13	60	5	2.00743	0.803396	5.01592	0.135844
A01 A24	advanced HNSC	391	22	176	11	1.34558	0.730554	2.47836	0.340845
A01 A24	advanced KIRP	60	7	21	4	1.5658	0.533823	4.59275	0.414101
A01 A24	advanced OV	385	15	236	10	1.21774	0.645445	2.29747	0.543042
A01 A24	advanced SKCM	188	4	88	4	2.56903	0.937245	7.04184	0.0666558
A01 A24	advanced STAD	212	12	105	5	0.786681	0.320181	1.93286	0.600884
A01 A24	advanced UCEC	144	8	47	3	1.04582	0.324907	3.36631	0.940127
A01 A24	early LIHC	250	10	66	4	2.31928	0.839847	6.40482	0.104547
A01 A24	early LUSC	380	19	156	6	0.639252	0.282421	1.44693	0.283014
A01 A24	early PAAD	167	5	90	4	2.48809	0.905672	6.83538	0.0770926
A01 A24	early STAD	174	10	44	3	1.04796	0.324344	3.386	0.937593
A01	advanced ACC	22	15	14	10	1.52382	0.666233	3.48532	0.31834
A01	advanced BLCA	155	121	74	70	1.29638	0.934766	1.79789	0.119785
A01	advanced BRCA	177	96	39	26	1.12272	0.683195	1.84502	0.647853
A01	advanced CESC	47	19	18	5	0.789104	0.288963	2.15489	0.644005
A01	advanced COAD	103	84	30	32	1.24267	0.75487	2.04568	0.392961
A01	advanced ESCA	51	26	27	15	0.929944	0.491826	1.75834	0.823166
A01	advanced HNSC	216	197	96	91	1.01831	0.763431	1.35827	0.901772
A01	advanced KIRC	64	49	27	25	1.13008	0.654767	1.95043	0.660545
A01	advanced KIRP	40	27	17	8	0.601805	0.257022	1.4091	0.242043
A01	advanced LIHC	67	23	36	11	0.715438	0.362115	1.41351	0.335125
A01	advanced LUAD	59	47	31	30	1.29405	0.779273	2.1489	0.31916
A01	advanced LUSC	54	36	29	21	0.842226	0.478783	1.48156	0.551271
A01	advanced MESO	32	24	27	20	0.902626	0.504586	1.61466	0.729898
A01	advanced OV	219	181	136	110	0.989435	0.769323	1.27252	0.934063
A01	advanced READ	43	31	10	7	1.67306	0.609206	4.59471	0.318053
A01	advanced SKCM	107	85	51	41	0.942129	0.623557	1.42346	0.777095
A01	advanced STAD	136	88	69	41	0.858633	0.583011	1.26456	0.440336
A01	advanced THCA	102	63	8	3	0.48468	0.128038	1.83473	0.286249
A01	advanced UCEC	88	64	30	20	1.00109	0.568334	1.76336	0.996997
A01	advanced UCS	16	14	11	12	2.42694	1.01109	5.82546	0.0471838
A01	advanced UVM	24	17	8	7	1.59688	0.574413	4.43935	0.369606
A01	early BLCA	79	53	21	14	1.236	0.62181	2.45685	0.545527
A01	early BRCA	457	303	42	34	1.16281	0.73961	1.82816	0.513506
A01	early CESC	148	84	29	18	1.03166	0.57244	1.85929	0.917385
A01	early CHOL	19	12	10	6	0.734947	0.250482	2.15643	0.574977
A01	early COAD	135	102	17	17	1.52349	0.774816	2.99558	0.222314
A01	early ESCA	69	32	21	11	1.79013	0.835682	3.83466	0.134101
A01	early HNSC	60	51	13	22	1.8015	0.903802	3.59082	0.094414
A01	early KIRC	128	100	19	11	0.700836	0.33227	1.47823	0.350538
A01	early KIRP	112	91	7	6	0.709808	0.236706	2.12849	0.540708
A01	early LIHC	178	82	44	26	1.26723	0.77953	2.06003	0.339422
A01	early LUAD	206	188	64	56	1.19897	0.836211	1.7191	0.323631
A01	early LUSC	216	183	80	82	1.0852	0.7961	1.4793	0.604939
A01	early MESO	17	9	14	8	1.77109	0.716671	4.37687	0.215615
A01	early PAAD	90	82	51	43	1.25552	0.828961	1.90159	0.282671
A01	early READ	48	34	3	3	1.26747	0.254652	6.3085	0.772227
A01	early SKCM	115	118	58	50	0.737246	0.503615	1.07926	0.116954
A01	early STAD	120	64	29	18	1.08926	0.604318	1.96333	0.776088
A01	early UCEC	235	154	17	24	1.81646	0.965965	3.41578	0.063955
A01	early UCS	12	15	6	6	0.686792	0.207915	2.26864	0.537703
A01	early UVM	25	14	4	4	3.45437	0.841752	14.176	0.0852826
A02	advanced ACC	19	18	14	10	0.563601	0.249268	1.27432	0.168331
A02	advanced BLCA	142	134	78	66	0.87369	0.628062	1.21538	0.422689
A02	advanced BRCA	132	141	28	37	1.12088	0.685712	1.83222	0.649009
A02	advanced CESC	29	37	11	12	0.842248	0.37015	1.91647	0.682343
A02	advanced CHOL	5	9	3	3	0.820623	0.153204	4.39561	0.817416
A02	advanced COAD	93	94	30	32	1.09723	0.665991	1.80772	0.715657
A02	advanced ESCA	37	40	24	18	0.584173	0.313497	1.08855	0.0904995
A02	advanced HNSC	191	222	92	95	0.807795	0.605552	1.07758	0.146572
A02	advanced KIRC	58	55	27	25	1.10508	0.641005	1.90514	0.719162
A02	advanced KIRP	40	27	14	11	1.47239	0.662686	3.27142	0.342202
A02	advanced LIHC	45	45	21	26	1.26529	0.710769	2.25245	0.423892
A02	advanced LUAD	55	51	34	27	0.950086	0.570582	1.58201	0.843972
A02	advanced LUSC	41	49	22	28	1.01477	0.577454	1.78327	0.959353
A02	advanced MESO	19	37	14	33	1.70146	0.900817	3.2137	0.101413
A02	advanced OV	204	196	122	124	1.14065	0.88788	1.46537	0.303212
A02	advanced READ	33	41	8	9	1.20567	0.453204	3.20749	0.707913
A02	advanced SKCM	104	88	55	37	0.761754	0.501422	1.15725	0.202145
A02	advanced STAD	121	103	52	58	1.35177	0.929442	1.96599	0.114771
A02	advanced THCA	84	81	6	5	0.655516	0.198562	2.16407	0.488263
A02	advanced UCEC	90	62	34	16	0.613379	0.338403	1.11179	0.107239
A02	advanced UCS	13	17	9	14	1.39541	0.582224	3.34435	0.455001
A02	advanced UVM	21	20	6	9	1.55063	0.548472	4.38392	0.408086
A02	early ACC	21	32	3	6	1.20181	0.299954	4.81522	0.795182
A02	early BLCA	72	60	21	14	0.646879	0.322282	1.2984	0.220436
A02	early BRCA	382	378	43	33	0.774824	0.491944	1.22037	0.271018
A02	early CESC	122	110	25	22	0.882371	0.497181	1.56599	0.668969
A02	early CHOL	17	14	10	6	0.577076	0.203894	1.63329	0.300326
A02	early COAD	127	110	22	12	0.651499	0.322123	1.31767	0.233133
A02	early ESCA	51	50	14	18	1.32544	0.658269	2.66881	0.430112
A02	early HNSC	62	49	22	13	0.586533	0.284255	1.21026	0.148848
A02	early KIRC	106	122	13	17	1.00273	0.485744	2.06997	0.99411
A02	early KIRP	106	97	8	5	0.829542	0.270949	2.53974	0.743407
A02	early LIHC	138	122	37	33	0.81029	0.501705	1.30868	0.389748
A02	early LUAD	206	188	63	57	0.989229	0.691016	1.41614	0.952823
A02	early LUSC	209	190	82	80	1.17483	0.861754	1.60166	0.308199
A02	early MESO	6	20	6	16	0.621146	0.21958	1.7571	0.369428
A02	early OV	23	16	5	4	0.832263	0.2224	3.11448	0.78509
A02	early PAAD	85	87	48	46	1.05724	0.701976	1.59229	0.789937
A02	early READ	35	47	3	3	0.704474	0.140864	3.52313	0.669714
A02	early SKCM	116	117	47	61	1.553	1.05768	2.28027	0.0246956
A02	early STAD	95	89	22	25	1.15077	0.647288	2.04586	0.632407
A02	early THYM	57	38	4	3	0.604605	0.123381	2.96276	0.534906
A02	early UCEC	197	192	21	20	0.881627	0.477109	1.62912	0.687575
A02	early UVM	14	25	5	3	0.305437	0.0724939	1.28689	0.106043
A03	advanced ACC	23	14	14	10	1.1524	0.509407	2.60702	0.733434
A03	advanced BLCA	138	138	76	68	0.89936	0.647968	1.24828	0.525991
A03	advanced BRCA	125	148	32	33	0.7766	0.477141	1.264	0.309014
A03	advanced CESC	34	32	11	12	0.903109	0.396526	2.05688	0.80826
A03	advanced CHOL	8	6	3	3	1.44142	0.288448	7.20303	0.656017
A03	advanced COAD	94	93	30	32	1.13088	0.686618	1.86259	0.629006
A03	advanced ESCA	41	36	22	20	1.18959	0.64696	2.18733	0.576399
A03	advanced HNSC	221	192	102	85	1.04437	0.781884	1.39499	0.768771
A03	advanced KIRC	57	56	26	26	1.14227	0.663015	1.96794	0.631754
A03	advanced KIRP	36	31	15	10	0.464301	0.206011	1.04643	0.0642406
A03	advanced LIHC	41	49	19	28	1.22353	0.681629	2.19624	0.499111
A03	advanced LUAD	50	56	28	33	1.22744	0.739756	2.03662	0.427656
A03	advanced LUSC	43	47	22	28	1.40581	0.80038	2.46921	0.235947
A03	advanced MESO	31	25	26	21	0.899747	0.505433	1.60168	0.719569
A03	advanced OV	214	186	132	114	0.898457	0.699101	1.15466	0.402872
A03	advanced READ	38	36	12	5	0.386971	0.135172	1.10782	0.0768669
A03	advanced SKCM	101	91	51	41	0.778596	0.515529	1.1759	0.234169
A03	advanced STAD	107	117	53	57	1.12658	0.773539	1.64074	0.534385
A03	advanced THCA	89	76	4	7	2.4784	0.722542	8.50121	0.148962
A03	advanced UCEC	67	85	22	28	0.89421	0.511261	1.564	0.695056
A03	advanced UCS	20	10	15	8	1.43309	0.58841	3.49033	0.428197
A03	advanced UVM	20	21	9	6	0.55714	0.19565	1.58653	0.273284
A03	early ACC	26	27	4	5	1.15176	0.308058	4.3062	0.833673
A03	early BLCA	63	69	18	17	1.09649	0.559411	2.14922	0.788488
A03	early BRCA	361	399	40	36	0.788658	0.502235	1.23843	0.302451
A03	early CESC	124	108	21	26	1.58754	0.888769	2.83569	0.118392
A03	early CHOL	14	17	8	8	1.10911	0.414774	2.96575	0.836514
A03	early COAD	117	120	15	19	0.880905	0.438536	1.76951	0.721602
A03	early ESCA	43	58	19	13	0.302058	0.143241	0.636962	0.00166172
A03	early HNSC	57	54	21	14	0.918151	0.459269	1.83553	0.809084
A03	early KIRC	111	117	14	16	1.2027	0.584997	2.47264	0.615719
A03	early KIRP	96	107	7	6	0.662755	0.21988	1.99765	0.464944
A03	early LIHC	105	155	31	39	0.862568	0.537913	1.38317	0.539464
A03	early LUAD	212	182	64	56	0.828153	0.577416	1.18777	0.305472
A03	early LUSC	188	211	80	82	0.905974	0.664989	1.23429	0.531415
A03	early MESO	18	8	15	7	1.45638	0.576524	3.679	0.42653
A03	early OV	20	19	4	5	1.48287	0.396727	5.54263	0.558103
A03	early PAAD	88	84	47	47	0.986771	0.654858	1.48691	0.94924
A03	early SKCM	123	110	52	56	1.2236	0.836293	1.79028	0.298684
A03	early STAD	95	89	21	26	1.24486	0.699724	2.21469	0.456182
A03	early THYM	36	59	4	3	0.502886	0.111884	2.26033	0.370018
A03	early UCEC	192	197	21	20	1.03459	0.559494	1.91311	0.913663
A03	early UVM	18	21	3	5	1.6464	0.376305	7.20324	0.50791
A24	advanced ACC	25	12	17	7	0.811852	0.334646	1.96956	0.644823
A24	advanced BLCA	206	70	103	41	1.18625	0.825754	1.70413	0.35544
A24	advanced BRCA	215	58	54	11	0.796313	0.41608	1.52402	0.491631
A24	advanced CESC	51	15	19	4	0.735704	0.247004	2.1913	0.581513
A24	advanced COAD	141	46	51	11	0.671605	0.349858	1.28925	0.231535
A24	advanced ESCA	59	18	31	11	1.37941	0.690358	2.75619	0.36242
A24	advanced HNSC	347	66	156	31	1.14843	0.779985	1.69092	0.483221
A24	advanced KIRC	89	24	41	11	1.03087	0.528736	2.00987	0.928886
A24	advanced KIRP	50	17	18	7	1.28539	0.531576	3.10817	0.577328
A24	advanced LIHC	74	16	40	7	0.626374	0.278657	1.40798	0.25763
A24	advanced LUAD	84	22	52	9	0.498003	0.243538	1.01835	0.0561151
A24	advanced LUSC	73	17	43	7	0.676551	0.303577	1.50776	0.339237
A24	advanced MESO	45	11	38	9	1.83346	0.873815	3.84701	0.108884
A24	advanced OV	321	79	191	55	1.32711	0.982765	1.79211	0.0648154
A24	advanced READ	58	16	10	7	1.05079	0.376235	2.93477	0.924678
A24	advanced SKCM	148	44	70	22	1.26167	0.779692	2.0416	0.343866
A24	advanced STAD	171	53	88	22	0.859018	0.537457	1.37297	0.525331
A24	advanced THCA	127	38	7	4	1.70489	0.495141	5.87033	0.397717
A24	advanced UCEC	109	43	34	16	1.28991	0.710024	2.34339	0.403311
A24	advanced UCS	21	9	18	5	0.363573	0.122506	1.07901	0.0683111
A24	early ACC	41	12	5	4	2.15439	0.574942	8.07284	0.254805
A24	early BLCA	101	31	26	9	0.815329	0.36844	1.80426	0.614422
A24	early BRCA	594	166	56	20	1.27107	0.762358	2.11923	0.357768
A24	early CESC	166	66	35	12	0.827039	0.428801	1.59513	0.570957
A24	early CHOL	22	9	10	6	1.34128	0.483753	3.71892	0.572537
A24	early COAD	182	55	25	9	1.44243	0.658142	3.16133	0.360175
A24	early ESCA	82	19	28	4	0.635639	0.222038	1.81967	0.398454
A24	early HNSC	81	30	24	11	1.22208	0.591073	2.52673	0.588398
A24	early KIRP	170	33	10	3	1.73341	0.474846	6.32777	0.405043
A24	early LIHC	188	72	53	17	0.902072	0.518973	1.56797	0.714829
A24	early LUAD	298	96	88	32	1.14237	0.761722	1.71323	0.519771
A24	early LUSC	327	72	134	28	0.941385	0.625828	1.41605	0.771838
A24	early MESO	20	6	17	5	0.632821	0.20909	1.91526	0.418042
A24	early OV	28	11	5	4	4.81973	1.13506	20.4657	0.0330335
A24	early PAAD	145	27	80	14	0.620516	0.350781	1.09766	0.101054
A24	early SKCM	181	52	85	23	1.06692	0.671381	1.69549	0.784007
A24	early STAD	127	57	39	8	0.447898	0.20907	0.959546	0.0388102
A24	early THYM	67	28	4	3	2.90178	0.614916	13.6935	0.178396
A24	early UCEC	302	87	35	6	0.671807	0.28224	1.59908	0.368641
A24	early UCS	20	7	9	3	0.760008	0.198189	2.91445	0.689034
B07	advanced ACC	18	19	10	14	1.37721	0.610726	3.10564	0.440451
B07	advanced BLCA	130	146	69	75	1.01464	0.731169	1.408	0.93073
B07	advanced BRCA	127	146	22	43	1.58269	0.944262	2.65278	0.0814522
B07	advanced CESC	32	34	9	14	1.81214	0.758658	4.32851	0.180821
B07	advanced COAD	89	98	31	31	0.924921	0.559449	1.52915	0.760929
B07	advanced ESCA	30	47	16	26	1.25757	0.669063	2.36374	0.476586
B07	advanced HNSC	210	203	97	90	0.957425	0.717728	1.27717	0.767284
B07	advanced KICH	8	12	4	3	0.51639	0.114864	2.32152	0.388818
B07	advanced KIRC	50	63	23	29	1.01533	0.58682	1.75675	0.956626
B07	advanced KIRP	35	32	13	12	0.872241	0.396981	1.91647	0.733601
B07	advanced LIHC	42	48	24	23	0.633837	0.354311	1.13389	0.124409
B07	advanced LUAD	55	51	32	29	0.926577	0.558026	1.53854	0.768187
B07	advanced LUSC	38	52	19	31	1.50078	0.841771	2.6757	0.168786
B07	advanced MESO	25	31	19	28	1.37376	0.765508	2.4653	0.287178
B07	advanced OV	204	196	123	123	1.07223	0.834648	1.37743	0.585281
B07	advanced READ	37	37	7	10	2.37695	0.868438	6.50582	0.0919151
B07	advanced SKCM	104	88	50	42	1.12226	0.742433	1.69641	0.584263
B07	advanced STAD	100	124	45	65	1.14028	0.779249	1.66859	0.499135
B07	advanced THCA	74	91	3	8	1.82763	0.48044	6.95242	0.37637
B07	advanced UCEC	72	80	24	26	1.10454	0.632694	1.92828	0.726526
B07	advanced UCS	11	19	9	14	1.24785	0.52162	2.9852	0.6188
B07	advanced UVM	23	18	9	6	0.883577	0.31118	2.50886	0.81618
B07	early ACC	21	32	6	3	0.344292	0.0857542	1.38229	0.132716
B07	early BLCA	65	67	17	18	0.943741	0.484802	1.83713	0.864714
B07	early BRCA	329	431	31	45	1.00157	0.632981	1.58479	0.994656
B07	early CESC	100	132	24	23	0.679041	0.382553	1.20531	0.186129
B07	early CHOL	12	19	4	12	1.87585	0.603232	5.83327	0.277145
B07	early COAD	108	129	20	14	0.550408	0.27721	1.09285	0.0879634
B07	early ESCA	47	54	14	18	1.07828	0.534993	2.17326	0.833081
B07	early HNSC	54	57	20	15	0.971908	0.487018	1.93957	0.93558
B07	early KIRC	95	133	14	16	0.803849	0.392135	1.64784	0.551051
B07	early KIRP	90	113	3	10	2.67234	0.731063	9.76849	0.1372
B07	early LIHC	121	139	35	35	0.930275	0.578909	1.4949	0.765211
B07	early LUAD	182	212	56	64	0.951358	0.664458	1.36214	0.785394
B07	early LUSC	194	205	82	80	0.905964	0.664005	1.23609	0.533313
B07	early MESO	14	12	14	8	0.442137	0.173266	1.12824	0.087724
B07	early OV	16	23	5	4	0.465923	0.12286	1.76692	0.261449
B07	early PAAD	95	77	51	43	1.1292	0.750112	1.69987	0.560414
B07	early READ	39	43	3	3	0.936174	0.188669	4.64529	0.93568
B07	early SKCM	121	112	52	56	1.19667	0.817499	1.7517	0.35575
B07	early STAD	88	96	21	26	1.32233	0.742889	2.35373	0.342259
B07	early THYM	47	48	3	4	1.33288	0.290612	6.11319	0.711564
B07	early UCEC	184	205	18	23	1.20376	0.64933	2.23161	0.555957
B07	early UCS	12	15	4	8	1.79468	0.537951	5.98733	0.341409
B08	advanced ACC	31	6	18	6	2.84295	1.11216	7.26723	0.0291118
B08	advanced BLCA	223	53	115	29	1.41854	0.943133	2.13359	0.0931852
B08	advanced BRCA	238	35	55	10	1.2161	0.619018	2.3891	0.570126
B08	advanced CESC	59	7	20	3	0.91794	0.261339	3.22422	0.893734
B08	advanced COAD	153	34	51	11	0.757987	0.393941	1.45845	0.406644
B08	advanced ESCA	66	11	36	6	0.875873	0.367478	2.08762	0.764884
B08	advanced HNSC	321	92	151	36	0.753482	0.523188	1.08514	0.128286
B08	advanced KIRC	98	15	42	10	1.79745	0.900544	3.58765	0.0963352
B08	advanced LIHC	80	10	42	5	0.759531	0.297101	1.94172	0.565735
B08	advanced LUAD	89	17	52	9	0.705091	0.345568	1.43866	0.336875
B08	advanced LUSC	76	14	41	9	1.60172	0.765544	3.35122	0.211058
B08	advanced MESO	49	7	42	5	0.969561	0.380824	2.46846	0.948307
B08	advanced OV	324	76	202	44	0.864487	0.623648	1.19833	0.382111
B08	advanced READ	58	16	13	4	1.24679	0.400371	3.88262	0.703515
B08	advanced SKCM	156	36	73	19	0.720618	0.429958	1.20777	0.213682
B08	advanced STAD	199	25	96	14	0.908142	0.517646	1.59322	0.736896
B08	advanced UCEC	130	22	43	7	0.748051	0.335647	1.66717	0.477747
B08	advanced UCS	23	7	18	5	0.990737	0.362272	2.70945	0.985535
B08	advanced UVM	34	7	12	3	3.91703	1.02267	15.003	0.0462964
B08	early BLCA	114	18	31	4	0.932035	0.326718	2.65884	0.895301
B08	early BRCA	653	107	65	11	0.938736	0.494622	1.78162	0.846657
B08	early CESC	198	34	36	11	1.89017	0.96088	3.7182	0.0651306
B08	early CHOL	24	7	12	4	1.03681	0.327891	3.27846	0.950924
B08	early COAD	204	33	30	4	0.669388	0.235141	1.90558	0.45206
B08	early ESCA	90	11	28	4	0.904182	0.310358	2.6342	0.853525
B08	early HNSC	85	26	20	15	3.15529	1.57739	6.31161	0.00116049
B08	early LIHC	233	27	61	9	1.298	0.64217	2.62359	0.46758
B08	early LUAD	317	77	96	24	1.17808	0.75237	1.84465	0.473795
B08	early LUSC	321	78	126	36	0.916632	0.627046	1.33996	0.653175
B08	early MESO	21	5	17	5	1.94074	0.680698	5.53327	0.214821
B08	early PAAD	128	44	71	23	1.18991	0.739874	1.91367	0.473236
B08	early SKCM	184	49	80	28	0.968309	0.624413	1.50161	0.885607
B08	early STAD	159	25	42	5	0.496003	0.19432	1.26605	0.142498
B08	early UCEC	331	58	30	11	2.15985	1.08013	4.31889	0.029408
B27	advanced ACC	30	7	19	5	0.913574	0.336568	2.47979	0.859181
B27	advanced BLCA	210	66	103	41	1.31451	0.91448	1.88952	0.139654
B27	advanced BRCA	204	69	55	10	0.499588	0.254175	0.981955	0.0441379
B27	advanced CESC	48	18	19	4	0.491459	0.166004	1.45497	0.19956
B27	advanced CHOL	11	3	3	3	2.89531	0.575627	14.563	0.1971
B27	advanced COAD	137	50	45	17	0.966936	0.552347	1.69271	0.906314
B27	advanced ESCA	62	15	31	11	1.46977	0.731795	2.95193	0.279096
B27	advanced HNSC	330	83	147	40	1.01019	0.707937	1.44149	0.955424
B27	advanced KICH	14	6	4	3	1.58501	0.352343	7.13011	0.548288
B27	advanced KIRC	89	24	41	11	0.933536	0.479579	1.8172	0.839622
B27	advanced KIRP	45	22	15	10	1.42498	0.63831	3.18118	0.387403
B27	advanced LIHC	71	19	37	10	1.3258	0.653011	2.69175	0.435091
B27	advanced LUAD	70	36	38	23	1.29956	0.772304	2.18679	0.323713
B27	advanced LUSC	65	25	37	13	0.749281	0.397325	1.413	0.372495
B27	advanced MESO	40	16	33	14	1.17185	0.622766	2.20507	0.622948
B27	advanced OV	295	105	188	58	0.771645	0.574607	1.03625	0.0848398
B27	advanced READ	55	19	12	5	2.00952	0.679976	5.93868	0.206831
B27	advanced SKCM	135	57	64	28	1.10132	0.70614	1.71765	0.670413
B27	advanced STAD	163	61	76	34	1.34377	0.895588	2.01624	0.153496
B27	advanced UCEC	111	41	34	16	1.59072	0.876708	2.88624	0.126739
B27	advanced UCS	18	12	15	8	0.631368	0.26185	1.52235	0.305793
B27	advanced UVM	27	14	10	5	0.806081	0.270123	2.40545	0.699162
B27	early BLCA	100	32	25	10	1.01425	0.482251	2.13315	0.970235
B27	early BRCA	579	181	64	12	0.589768	0.31759	1.09521	0.094525
B27	early CESC	177	55	34	13	1.38601	0.729454	2.63349	0.318898
B27	early CHOL	24	7	11	5	2.33016	0.791018	6.86414	0.124866
B27	early COAD	175	62	27	7	0.85988	0.371498	1.9903	0.724422
B27	early ESCA	82	19	25	7	1.33358	0.57095	3.11488	0.505993
B27	early HNSC	88	23	29	6	0.836411	0.345383	2.02553	0.692214
B27	early KIRC	173	55	21	9	1.34131	0.613477	2.93265	0.46189
B27	early KIRP	148	55	7	6	1.56112	0.515706	4.72577	0.430606
B27	early LIHC	211	49	63	7	0.47021	0.214199	1.03221	0.0599795
B27	early LUAD	289	105	86	34	1.15847	0.778078	1.72482	0.46886
B27	early LUSC	309	90	127	35	0.88148	0.605437	1.28338	0.510408
B27	early MESO	20	6	18	4	0.740092	0.244766	2.23779	0.593932
B27	early PAAD	142	30	78	16	0.677319	0.394458	1.16302	0.157809
B27	early SKCM	173	60	79	29	1.21203	0.789702	1.8602	0.378983
B27	early STAD	143	41	34	13	1.55225	0.815958	2.95295	0.180217
B27	early UCEC	281	108	32	9	0.735214	0.350791	1.54092	0.41523
B27	early UCS	17	10	8	4	0.886536	0.257407	3.05332	0.848625
B44	advanced ACC	19	18	14	10	0.915413	0.404988	2.06915	0.83179
B44	advanced BLCA	139	137	70	74	0.993405	0.716246	1.37781	0.968374
B44	advanced BRCA	158	115	39	26	0.936594	0.568788	1.54224	0.79685
B44	advanced CESC	44	22	16	7	0.846812	0.346839	2.0675	0.715035
B44	advanced CHOL	5	9	3	3	0.82519	0.160789	4.23499	0.817892
B44	advanced COAD	101	86	33	29	1.30357	0.789282	2.15298	0.300387
B44	advanced ESCA	43	34	24	18	0.910099	0.487068	1.70054	0.767734
B44	advanced HNSC	194	219	88	99	1.0941	0.819948	1.45991	0.541149
B44	advanced KICH	13	7	3	4	2.79447	0.621298	12.5689	0.180389
B44	advanced KIRC	49	64	22	30	1.018	0.586672	1.76644	0.949414
B44	advanced KIRP	34	33	13	12	1.08124	0.490784	2.38205	0.846326
B44	advanced LIHC	61	29	31	16	0.86468	0.470299	1.58978	0.63983
B44	advanced LUAD	57	49	37	24	0.87723	0.522695	1.47224	0.620012
B44	advanced LUSC	46	44	24	26	1.05584	0.601092	1.85461	0.850068
B44	advanced MESO	26	30	22	25	0.770248	0.432292	1.37241	0.375737
B44	advanced OV	212	188	127	119	1.32056	1.02766	1.69693	0.0297628
B44	advanced READ	34	40	12	5	0.348363	0.12218	0.993259	0.0485393
B44	advanced SKCM	89	103	48	44	0.798946	0.530172	1.20398	0.283372
B44	advanced STAD	122	102	64	46	0.809239	0.553629	1.18287	0.274459
B44	advanced THCA	88	77	6	5	1.40943	0.421595	4.71181	0.577309
B44	advanced UCEC	68	84	23	27	0.977552	0.560359	1.70535	0.936265
B44	advanced UCS	21	9	15	8	0.87991	0.354407	2.18461	0.782749
B44	advanced UVM	19	22	7	8	0.729799	0.262235	2.03103	0.546396
B44	early ACC	31	22	4	5	1.68465	0.446469	6.35668	0.441424
B44	early BLCA	74	58	17	18	1.08848	0.558569	2.12111	0.803309
B44	early BRCA	425	335	33	43	1.65496	1.04986	2.60882	0.0300434
B44	early CESC	115	117	25	22	0.753975	0.424521	1.3391	0.33525
B44	early CHOL	18	13	11	5	0.517463	0.178693	1.49848	0.224586
B44	early COAD	137	100	16	18	1.51649	0.767194	2.99759	0.231036
B44	early ESCA	58	43	15	17	1.11219	0.544024	2.27372	0.770723
B44	early HNSC	53	58	17	18	0.725601	0.368724	1.42789	0.353058
B44	early KIRC	136	92	21	9	0.704571	0.322099	1.5412	0.380584
B44	early KIRP	109	94	6	7	1.57765	0.527577	4.71777	0.414617
B44	early LIHC	131	129	35	35	1.06679	0.666984	1.70626	0.787291
B44	early LUAD	205	189	58	62	1.14352	0.798981	1.63663	0.463474
B44	early LUSC	210	189	85	77	0.958417	0.70278	1.30704	0.788448
B44	early MESO	12	14	10	12	1.04219	0.440833	2.46387	0.925005
B44	early OV	27	12	4	5	7.77153	1.43939	41.96	0.0171582
B44	early PAAD	90	82	50	44	0.893511	0.59339	1.34543	0.589771
B44	early SKCM	124	109	66	42	0.662067	0.447514	0.979484	0.0390463
B44	early STAD	119	65	28	19	1.06598	0.594425	1.9116	0.830231
B44	early THYM	41	54	4	3	0.371011	0.0788711	1.74524	0.209458
B44	early UCEC	212	177	23	18	0.99469	0.536308	1.84485	0.986523
B44	early UCS	11	16	6	6	0.663071	0.199611	2.2026	0.502352
B44	early UVM	17	22	5	3	0.950628	0.214979	4.20363	0.946776
B58	advanced ACC	32	5	20	4	0.85783	0.291787	2.52196	0.780466
B58	advanced BLCA	242	34	131	13	0.641095	0.362181	1.1348	0.127028
B58	advanced BRCA	237	36	56	9	1.16479	0.574967	2.35967	0.671941
B58	advanced COAD	166	21	54	8	1.61839	0.766675	3.4163	0.206602
B58	advanced ESCA	65	12	35	7	1.07715	0.474938	2.44295	0.858821
B58	advanced HNSC	366	47	164	23	1.12569	0.727001	1.74301	0.595604
B58	advanced KIRC	99	14	44	8	1.35321	0.635342	2.88218	0.432973
B58	advanced LIHC	86	4	44	3	1.98801	0.609175	6.48779	0.254855
B58	advanced LUAD	94	12	53	8	0.717241	0.338256	1.52084	0.386135
B58	advanced LUSC	81	9	44	6	1.00452	0.42148	2.39411	0.991873
B58	advanced MESO	47	9	40	7	1.00507	0.438633	2.303	0.990456
B58	advanced OV	357	43	219	27	1.15375	0.773291	1.72138	0.48358
B58	advanced SKCM	172	20	81	11	1.16847	0.621619	2.1964	0.62873
B58	advanced STAD	204	20	104	6	0.526991	0.231101	1.20172	0.127744
B58	advanced UCEC	137	15	45	5	0.812028	0.321545	2.05069	0.659554
B58	advanced UCS	27	3	20	3	1.51661	0.437568	5.2566	0.511371
B58	early BLCA	114	18	30	5	1.15517	0.444217	3.00395	0.767366
B58	early BRCA	665	95	69	7	0.676596	0.307857	1.487	0.330843
B58	early CESC	206	26	40	7	1.40493	0.628215	3.14198	0.407711
B58	early COAD	219	18	30	4	1.53672	0.539944	4.3736	0.420756
B58	early ESCA	93	8	28	4	1.587	0.549868	4.58029	0.393092
B58	early HNSC	98	13	32	3	0.77376	0.235868	2.5383	0.672173
B58	early KIRC	193	35	24	6	1.3917	0.567887	3.41059	0.469849
B58	early LIHC	234	26	63	7	0.883371	0.403124	1.93574	0.756697
B58	early LUAD	362	32	110	10	1.22708	0.641623	2.34674	0.536196
B58	early LUSC	355	44	143	19	1.23212	0.760446	1.99635	0.396575
B58	early OV	31	8	6	3	2.31105	0.542124	9.85193	0.257487
B58	early PAAD	152	20	79	15	1.78318	1.02224	3.11056	0.0416047
B58	early SKCM	205	28	96	12	0.766008	0.41957	1.3985	0.38544
B58	early UCEC	338	51	37	4	0.82012	0.291792	2.30506	0.70684
B62	advanced BLCA	240	36	129	15	0.752232	0.440633	1.28418	0.296782
B62	advanced BRCA	218	55	57	8	0.565585	0.269684	1.18615	0.131508
B62	advanced CESC	55	11	17	6	1.60536	0.618079	4.16968	0.331058
B62	advanced COAD	164	23	51	11	1.49278	0.777652	2.86556	0.228534
B62	advanced ESCA	63	14	37	5	0.644625	0.252178	1.64781	0.359166
B62	advanced HNSC	359	54	162	25	1.12685	0.738581	1.71924	0.57952
B62	advanced KIRP	57	10	22	3	0.788975	0.2351	2.64773	0.701203
B62	advanced LIHC	57	33	29	18	2.00605	1.08269	3.71687	0.0269342
B62	advanced LUAD	97	9	56	5	1.42549	0.567066	3.58342	0.450974
B62	advanced LUSC	80	10	46	4	0.951154	0.340577	2.65635	0.923862
B62	advanced MESO	51	5	43	4	0.872039	0.310931	2.44573	0.794691
B62	advanced OV	348	52	208	38	1.02848	0.727316	1.45435	0.873777
B62	advanced SKCM	164	28	78	14	1.33536	0.750574	2.37577	0.32518
B62	advanced STAD	181	43	86	24	1.35879	0.863441	2.13831	0.185079
B62	advanced UCEC	133	19	45	5	0.626566	0.247882	1.58376	0.323094
B62	early BLCA	105	27	30	5	0.819818	0.315416	2.13084	0.683525
B62	early BRCA	635	125	63	13	1.17631	0.646126	2.14155	0.595277
B62	early CESC	207	25	43	4	1.00311	0.358966	2.80314	0.995274
B62	early COAD	193	44	26	8	1.30581	0.58398	2.91986	0.515772
B62	early ESCA	72	29	27	5	0.807178	0.297268	2.19175	0.674264
B62	early HNSC	99	12	29	6	1.54279	0.623888	3.81509	0.347916
B62	early KIRC	197	31	24	6	1.61462	0.659431	3.9534	0.294352
B62	early LIHC	197	63	55	15	0.745298	0.419816	1.32313	0.315455
B62	early LUAD	350	44	108	12	0.712264	0.391953	1.29434	0.265545
B62	early LUSC	344	55	139	23	1.46059	0.936471	2.27806	0.0948135
B62	early MESO	20	6	16	6	1.06791	0.408081	2.79461	0.893515
B62	early PAAD	142	30	78	16	0.94741	0.552653	1.62414	0.844262
B62	early SKCM	193	40	87	21	1.23028	0.762403	1.98528	0.395977
B62	early STAD	135	49	32	15	1.70515	0.910687	3.19269	0.0953931
B62	early UCEC	340	49	37	4	0.719396	0.25594	2.02208	0.532238
B62	early UVM	28	11	5	3	1.21407	0.28474	5.17657	0.793186
