# Supplementary material for: Benchmarking HLA genotyping and clarifying HLA impact on survival in tumor immunotherapy
Source: Mol Oncol. 2021 Jan 24;15(7):1764–82. doi: 10.1002/1878-0261.12895 (PMC8253103; doi:10.1002/1878-0261.12895)
Supplement: Supplementary file 14 — Table S7. CYT of the HLA supertypes‐present/absent cohorts in different cancer conditions. [file MOL2-15-1764-s018.xlsx]

## Sheet: Table S7
Table S7. CYT of the HLA supertypes-present/absent cohorts in different cancer conditions
Supertype:condition	mean CYT		CYT foldchange	p value
	Supertype Present	Supertype Absent
A03: early stage ESCA	6.49	4.01	1.62	0.03
B44: advanced stage READ	4.85	3.67	1.32	0.174
A24: early stage STAD	7.02	7.05	1	0.49
B27: advanced stage BRCA	5.84	5.22	1.12	0.24
B44: early stage SKCM	8.09	4.78	1.69	0.057
B44: advanced stage OV	2.59	2.59	1	0.497
A02: early stage SKCM	5.43	7.44	0.73	0.171
B44: early stage BRCA	6.12	6.05	1.01	0.45
B58: early stage PAAD	6.15	6.1	1.01	0.484
B62: advanced stage LIHC	2.33	4.81	0.49	0.033
B08: early stage UCEC	5.21	7.35	0.71	0.209
B08: early stage HNSC	13.51	12	1.13	0.279
