# Supplementary material for: Benchmarking HLA genotyping and clarifying HLA impact on survival in tumor immunotherapy
Source: Mol Oncol. 2021 Jan 24;15(7):1764–82. doi: 10.1002/1878-0261.12895 (PMC8253103; doi:10.1002/1878-0261.12895)
Supplement: Supplementary file 15 — Table S8. The multivariable CoxPH analysis of HLA alleles and tumors in Fig. S2A. [file MOL2-15-1764-s012.xlsx]

## Sheet: Table S8
Table S8. The multivariable CoxPH analysis of HLA alleles and tumors in Figure S2A.
Multivariate analysis		Num. Pts in condition 1 (death)	Num. Pts in condition 2 (death)	HR	95% CI	wald test Pvalue
Advanced stage READ	condition 1 vs condition 2
A03	notLOH vs absent/LOH	27(2)	33(10)	0.282061	0.06-1.33	0.109733
TMB	high vs low	30(8)	30(4)	1.22217	0.35-4.22	0.750937
Age	>=60 vs <60	37(11)	23(1)	3.26949	0.40-26.96	0.271102
Advanced stage KIRP
A03	notLOH vs absent/LOH	24(5)	40(19)	0.265358	0.09-0.76	0.0130271
TMB	high vs low	32(9)	32(15)	1.01432	0.38-2.69	0.977272
Age	>=60 vs <60	36(12)	28(12)	0.6615	0.27-1.64	0.373532
Early stage STAD
A24	notLOH vs absent/LOH	48(6)	134(41)	0.365129	0.15-0.86	0.0214885
TMB	high vs low	90(23)	92(24)	0.904051	0.50-1.65	0.742063
Age	>=60 vs <60	132(37)	50(10)	1.54127	0.74-3.21	0.248572
Advanced stage UCEC
A02	notLOH vs absent/LOH	53(11)	95(36)	0.459017	0.23-0.91	0.0261323
TMB	high vs low	74(18)	74(29)	0.492557	0.26-0.93	0.029007
Age	>=60 vs <60	101(36)	47(11)	1.2146	0.58-2.53	0.602963
Early stage LIHC
A02	notLOH vs absent/LOH	97(20)	156(46)	0.479391	0.27-0.85	0.0120828
A03	notLOH vs absent/LOH	124(26)	129(40)	0.571118	0.34-0.96	0.0345716
TMB	high vs low	127(35)	126(31)	1.10515	0.67-1.83	0.697363
Age	>=60 vs <60	137(42)	116(24)	1.33145	0.79-2.24	0.279734
Early stage SKCM
B44	notLOH vs absent/LOH	106(40)	126(67)	0.633499	0.42-0.95	0.0253824
A02	notLOH vs absent/LOH	111(60)	121(47)	1.65452	1.12-2.45	0.0115629
TMB	high vs low	116(48)	116(59)	0.645174	0.43-0.96	0.0308709
Age	>=60 vs <60	124(55)	108(52)	2.23951	1.47-3.41	0.000170564
Advanced stage OV
B44	notLOH vs absent/LOH	162(105)	230(134)	1.24391	0.96-1.61	0.0984439
A24	notLOH vs absent/LOH	67(49)	325(190)	1.39371	1.01-1.91	0.0404584
TMB	high vs low	200(109)	192(130)	0.722094	0.56-0.93	0.0127343
Age	>=60 vs <60	186(127)	206(112)	1.57913	1.22-2.04	4.352E-04
Early stage CESC
A03	notLOH vs absent/LOH	74(23	147(24	2.28125	1.28-4.07	0.00519181
B08	notLOH vs absent/LOH	27(10	194(37	2.24467	1.10-4.58	0.0263482
TMB	high vs low	112(22	109(25	0.76165	0.41-1.42	0.389428
Age	>=60 vs <60	40(10	181(37	1.10635	0.52-2.36	0.793793
Early stage HNSC
A01	notLOH vs absent/LOH	40(18)	67(16)	1.08768	0.47-2.52	0.844533
B08	notLOH vs absent/LOH	23(15)	84(19)	3.19486	1.37-7.42	0.00693754
TMB	high vs low	54(22)	53(12)	1.33175	0.64-2.76	0.440258
Age	>=60 vs <60	64(25)	43(9)	1.76234	0.80-3.89	0.160622
Advanced stage MESO
A02	notLOH vs absent/LOH	31(29)	25(18)	2.34048	1.23-4.46	0.00970172
TMB	high vs low	29(25)	27(22)	0.965222	0.53-1.77	0.908714
Age	>=60 vs <60	39(34)	17(13)	1.33421	0.67-2.64	0.407291
