# Supplementary material for: Benchmarking HLA genotyping and clarifying HLA impact on survival in tumor immunotherapy
Source: Mol Oncol. 2021 Jan 24;15(7):1764–82. doi: 10.1002/1878-0261.12895 (PMC8253103; doi:10.1002/1878-0261.12895)
Supplement: Supplementary file 16 — Table S9. CYT of the HLA supertypes‐LOH/NotLOH cohorts in different cancer conditions. [file MOL2-15-1764-s006.xlsx]

## Sheet: Table S9
Table S9. CYT of the HLA supertypes-LOH/NotLOH cohorts in different cancer conditions.
Supertype:condition	mean CYT		CYT foldchange	p value
	Supertype NotLOH	Supertype Absent/LOH
A03: advanced stage READ	3.58	4.78	0.75	0.175
A03: advanced stage KIRP	3.32	5.71	0.58	0.035
A24: early stage STAD	6.59	7.2	0.92	0.319
A02: advanced stage UCEC	5.05	5.99	0.84	0.346
A02: early stage LIHC	4.41	4.27	1.03	0.436
A03: early stage LIHC	3.92	4.72	0.83	0.18
B44: early stage SKCM	8.48	4.63	1.83	0.033
B44: advanced stage OV	2.69	2.5	1.08	0.278
A24: advanced stage OV	3.2	2.45	1.3	0.043
A02: early stage SKCM	6.08	6.59	0.92	0.405
B44: early stage BRCA	6.1	6.06	1.01	0.472
B08: early stage UCEC	5.21	7.35	0.71	0.209
A03: early stage CESC	15.22	16.16	0.94	0.376
A01: early stage HNSC	11.43	13.01	0.88	0.244
B08: early stage CESC	10.45	16.58	0.63	0.078
A02: advanced stage MESO	11.83	15.63	0.76	0.26
B07: advanced stage CESC	8	11.82	0.68	0.073
B08: early stage HNSC	13.83	11.92	1.16	0.231
