# Supplementary material for: Benchmarking HLA genotyping and clarifying HLA impact on survival in tumor immunotherapy
Source: Mol Oncol. 2021 Jan 24;15(7):1764–82. doi: 10.1002/1878-0261.12895 (PMC8253103; doi:10.1002/1878-0261.12895)
Supplement: Supplementary file 17 — Table S10. The median TMB and CYT in each cancer condition. [file MOL2-15-1764-s011.xlsx]

## Sheet: Table S10
Table S10. The median TMB and CYT in each cancer condition.
Cancer	Stage	Median_TMB	Median_CYT
BRCA	early	1.16766	3.35613
BRCA	advanced	1.1976	3.46907
COAD	early	3.5479	3.90729
COAD	advanced	3.05389	3.00739
ESCA	early	2.87425	3.07997
ESCA	advanced	3.29341	2.6654
READ	early	3.18862	3.75523
READ	advanced	2.60479	2.76322
STAD	early	3.53293	4.5273
STAD	advanced	2.96407	5.0032
CHOL	early	1.01796	3.36575
CHOL	advanced	0.898204	2.48913
LIHC	early	2.33533	2.22015
LIHC	advanced	2.15569	1.94457
PAAD	early	0.988024	5.04376
PAAD	advanced	1.31737	4.19741
ACC	early	0.568862	0.930804
ACC	advanced	0.988024	0.424345
THCA	early	0.239521	2.41734
THCA	advanced	0.329341	2.20962
UVM	early	0.389222	0.48058
UVM	advanced	0.329341	0.808801
CESC	early	2.45509	8.6756
CESC	advanced	3.02395	7.59526
OV	early	3.0988	1.41269
OV	advanced	2.33533	1.64773
UCEC	early	3.36826	4.03635
UCEC	advanced	2.0509	2.46623
UCS	early	1.40719	1.00989
UCS	advanced	1.51198	1.44264
HNSC	early	2.78443	8.48396
HNSC	advanced	2.75449	6.23356
DLBC	early	2.51497	39.1679
DLBC	advanced	2.69461	41.3696
THYM	early	0.329341	7.68855
THYM	advanced	0.628743	6.53506
SKCM	early	9.52096	3.12455
SKCM	advanced	7.6497	3.11828
LUAD	early	5.20958	8.25461
LUAD	advanced	4.49102	7.50733
LUSC	early	5.73353	6.99755
LUSC	advanced	7.18563	5.87578
MESO	early	0.838323	7.50795
MESO	advanced	0.778443	7.84514
BLCA	early	4.43114	2.51042
BLCA	advanced	4.58084	2.95919
KICH	early	0.449102	2.00642
KICH	advanced	0.628743	1.97702
KIRC	early	1.31737	13.2779
KIRC	advanced	1.58683	14.3438
KIRP	early	1.61677	2.64313
KIRP	advanced	1.67665	2.77445
TGCT	early	0.359281	14.3373
TGCT	advanced	0.434132	8.60259
