# Supplementary material for: Benchmarking HLA genotyping and clarifying HLA impact on survival in tumor immunotherapy
Source: Mol Oncol. 2021 Jan 24;15(7):1764–82. doi: 10.1002/1878-0261.12895 (PMC8253103; doi:10.1002/1878-0261.12895)
Supplement: Supplementary file 18 — Table S11. The running time of tested HLA genotyping tools. [file MOL2-15-1764-s004.xlsx]

## Sheet: Table S11
Table S11. The runing time of tested HLA genotyping tools
Tools	Version	Runtime per WES sample	comments
PHLAT	NA	NA	Codes are not available
HLA-PRG-LA	V1.0.1	3.8hour	Extremely long runtime.
Athlate	v1.0	3min	Extremly old of background HLA allele database
Polysolver	v4	5min
OpiType	v1.3.1	20sec
xHLA	DIGEST:425487b52034	1min
Hla-genotyper	v0.4.2b1	5sec
SOAP-HLA	v2.2	15sec
HLA-HD	v1.2.0.1	2min
HLA-VBseq	v2	1min
Kourima	v0.9.6	20sec
